# Supplementary material for: Exploiting artificial intelligence in precision oncology: an updated comprehensive review
Source: J Transl Med. 2025 Dec 16;23:1397. doi: 10.1186/s12967-025-07308-2 (PMC12706983; doi:10.1186/s12967-025-07308-2)
Supplement: Supplementary file 1 — Supplementary Material 1 [file 12967_2025_7308_MOESM1_ESM.xlsx]

## Sheet: Suppl_Table1
Supplementary Table.1.List of clinical trials registered on ClinicalTrials.gov database exploiting AI tools in cancer management
NCT Number	Study Title	Application(s) of AI tool	Type of cancer	Study Status	Brief Summary	Interventions	Primary Outcome Measures	Secondary Outcome Measures	Phases	Enrollment	Study Type	Study Design	Locations
NCT05862259	A Real-world Study of the Efficacy and Safety of ICIs as First-line Therapy for Advanced Malignancies	Biomarker	Multiple	RECRUITING	In this study, we collected the data of immunohistochemistry, gene detection, image, OS, PFS, Orr, and so on. Secondly, the database of immunotherapy for malignant tumor was established, and the predictive model was constructed to verify and establish the rationality and validity of the biomarkers and predictive system of immunotherapy		Progression-free survival, The time between randomization and the first occurrence of disease progression or death from any cause, six months	Overall survival, Time from randomization to death from any cause, two years|Objective response rate, Proportion of patients whose tumors have shrunk to pre-defined volumes and who are able to maintain minimum time requirements, one years|Immune-Related Adverse Events, In clinical trials of antineoplastic drugs/therapies, all levels of adverse drug reactions that are judged to be related to immun…		120	OBSERVATIONAL	Observational Model: |Time Perspective: p	China
NCT05244278	Artificial Intelligence (AI) Assisted Real-time Adenoma Detection and Classification During Colonoscopies	Diagnosis	Colon cancer	RECRUITING	This is a pragmatic, double-blind, randomized, controlled trial, to evaluate the effect of implementing a Computer-assisted detection (CADe) system within the routine clinical practice of Canadian healthcare institutions. The main hypothesis of this study is that the adenoma detection rate (ADR) in the operating room equipped with the GI genius CADe system will be significantly higher than the AD…	DEVICE: Medtronic-GI genius (CADe system for detecting colorectal polyps)	ADR, The adenoma detection rate (ADR) is defined as the proportion of colonoscopies with at least 1 histopathologically proven adenoma or carcinoma detected., 30 days	Mean number of adenomas per colonoscopy (APC), Mean number of adenomas per colonoscopy (APC) defined as the total number of adenomas divided by the number of colonoscopies performed, 30 days|Sessile serrated lesions (SSL) detection rate, Sessile serrated lesions (SSL) detection rate as the proportion of patients colonoscopy in whom superior or equal to 1 sessile serrated lesion (SSL) is identifie…	NA	1596	INTERVENTIONAL	Allocation: RANDOMIZED|Intervention Model: PARALLEL|Masking: TRIPLE (PARTICIPANT, CARE_PROVIDER, OUTCOMES_ASSESSOR)|Primary Purpose: DIAGNOSTIC	Canada
NCT03400514	Clinical Concordance Study Between Watson for Oncology and Clinician Practice	Treatment decision	Multiple	UNKNOWN	At present, Watson for Oncology has been applied in 14 countries worldwide, including China, the United States, Holland, Thailand, India, Korea, Poland, Slovakia and Bangladesh. In a double-blind study involving 362 patients in India, treatment recommendations from Watson for Oncology (WFO) performed a high degree of consistency with their multidisciplinary tumor board. The investigators would re…		The concordance of therapeutic regimen between WFO and physicians in the Affiliated Hospital of Qingdao University			350	OBSERVATIONAL	Observational Model: |Time Perspective: p	China
NCT06495645	Miss Rate of Gastric Neoplasms Under Computer-aided Endoscopy	Diagnosis	Gastric cancer	RECRUITING	This prospective randomized trial compares AI-assisted upper gastrointestinal endoscopy with high definition upper gastrointestinal endoscopy in term of missed rate of gastric neoplasm. The investigators hypothesize the miss rate of high definition upper gastrointestinal endoscopy is higher than AI-assisted upper gastrointestinal endoscopy.	DEVICE: AI-assisted upper gastrointestinal endoscopy	Gastric neoplasia miss rate, the number of newly detected gastric neoplasia in the second examination divided by the total number of gastric neoplasia detected in both examinations for each patient., during the intervention	Gastric neoplasia detection rate, The proportion of patients with one or more gastric neoplasms detected in the first examination, during the intervention|The biopsy rate, The proportion of patients who had a biopsy sample taken as a result of the first examination, during the intervention|The number of gastric neoplasms per patient, The total number of gastric neoplasms detected in the first exa…	NA	1853	INTERVENTIONAL	Allocation: RANDOMIZED|Intervention Model: CROSSOVER|Masking: NONE|Primary Purpose: TREATMENT	Hong Kong
NCT06986564	Evaluation of Decision Compatibility Between a Multidisciplinary Cancer Board and ChatGPT-4O	Treatment decision	Sarcoma	COMPLETED	This study aims to compare the decisions of a multidisciplinary cancer board at Van research and educational Hospital with those generated by ChatGPT-4O. Patient data, including age, gender, comorbidities, clinical findings, laboratory results, radiology, and pathology reports, will be collected and recorded in patient files. These records will then be converted into a textual format appropriate …		to evaluate the agreement between decisions made by a multidisciplinary cancer board and those generated by the ChatGPT-4O model using kappa statistics., Within the scope of this research, we aimed to elucidate the compatibility of artificial intelligence with the decisions made in patients brought to the multidisciplinary tumor council. We sought to answer whether we can accept artificial intell…			100	OBSERVATIONAL	Observational Model: |Time Perspective: p	Turkey
NCT05489471	A Study to Assess the Impact of an Artificial Intelligence (AI) System on Chest X-ray Reporting	Diagnosis	Skin cancer	UNKNOWN	The study has an initial short retrospective component but is predominately a prospective study with two main parts. Initially during a 1 month period whilst reporters are familiarising themselves with the software two local databases will be reviewed by the AI software: * A training set of 100 chest X-rays (CXR) some of which contain nodules and is used as a training tool with previously documen…	OTHER: Artificial intelligence review	Radiologist performance review, To demonstrate AI can help to improve the radiologist performance in terms of missed finding by radiologist detected by AI ( as a percentage error rate), six months	Lung cancer detection, The number of nodules and cancers detected only by AI (as a percentage of overall number of nodules/tumours detected)., six months|Lung cancer pathway improvement, The time between the chest X-ray and CT scan for suspected cancers using AI generated worklists will be compared to historic time data predating the AI software ., three months|Report turnaround times improvement…		20000	OBSERVATIONAL	Observational Model: |Time Perspective: p	UK
NCT05093751	Automated Segmentation and Volumetry for Meningioma Using Deep Learning	Diagnosis	Meningioma	COMPLETED	U-Net-based architectures will be applied to 500 contrast-enhanced axial MR images of different patients from a single institution after manual segmentation of meningioma, of which 50 were used for testing. Tumor volumetry after autosegmentation by trained U-Net-based architecture is final goal.	OTHER: Observation	Accuracy compared with ground truth, As a primary endpoint, we will examine the ability of U-Net and nnU-Net to segment meningioma in brain MR compared with ground truth. Ground truth is defined as area on MR drawn by two neurosurgeons. Accuracy of autosegmentation of meningioma will be assessed in dice similarity coefficient, recall, and precision., 10-01-2020 until 09-30-2021			600	OBSERVATIONAL	Observational Model: |Time Perspective: p	South Korea
NCT04216901	A Single Center Study on the Effectiveness and Safety of Polyp Classification With Artificial Intelligence	Diagnosis	Colon cancer	UNKNOWN	This is an artificial intelligence-based optical endoscopic polyp diagnosis system that can assist endoscopic doctors in diagnosing polyps and improve the quality of training in clinical Settings.	DIAGNOSTIC_TEST: Endoscopists refer to AI for diagnosis	Accuracy of evaluating the feasibility of selective-ESD, Calculate the accuracy of ai's judgment on whether ESD should be implemented.Accuracy is: the machine over a period of time to judge the results are consistent with the pathological lesion number of molecules, all lesions detected by a period of time for the denominator expressed as a percentage.The gold standard is the pathological results…	Consistent of classification among different endoscopists, Consistent of classification among different endoscopists, 2019.12.24-2020.12.31|Consistent of classification between diagnostic system and endoscopists, Consistent of classification between diagnostic system and endoscopists, 2019.12.24-2020.12.31|Consistent of vision positioning between diagnostic system and endoscopists, Consistent of …		70	OBSERVATIONAL	Observational Model: |Time Perspective: p	China
NCT05415631	Augmented Bladder Tumor Detection Using Real Time Based Artificial Intelligence	Diagnosis	Bladder cancer	RECRUITING	Today the standard for the diagnosis and monitoring of bladder tumors is bladder endoscopy. The performance of this exam is not perfect. With this work, based on artificial intelligence, the investigators wish to combine endoscopy with a complementary diagnostic tool in order to improve patient care. The main objective will be to reduce diagnostic errors / wanderings in patients treated or follow…		Tumor detection rate of white light cystoscopy, one day|Tumor detection rate of Bladder-PAD cystoscopy, one day|Tumor false detection rate of white light cystoscopy, one day|Tumor false detection rate of Bladder-PAD cystoscopy, one day			500	OBSERVATIONAL	Observational Model: |Time Perspective: p	France
NCT05368636	Combining Tongue and Gastric Cancer Cascade With Artificial Intelligence	Diagnosis	Gastric cancer	UNKNOWN	This study combines artificial intelligence with tongue images, by collating and collecting tongue images and diagnostic and pathological results of gastroscopic diseases, mining and analysing the correlation between tongue images and OLGA, OLGIM stages, Correa sequences and constructing prediction models, to deeply investigate the relationship between tongue images and precancerous diseases, pre…		Sensitivity, Sensitivity of artificial intelligence models Sensitivity = number of true positives / (number of true positives + number of false negatives) \* 100%., 3 years|Specificity, Specificity of Artificial Intelligence Models Specificity = number of true negatives / (number of true negatives + number of false positives))\*100%, 3 years|Positive predictive values(PPV), Positive predictive va…			4000	OBSERVATIONAL	Observational Model: |Time Perspective: p	China
NCT06969794	Single-center, Randomized, Superiority Pivotal Clinical Study to Evaluate the Efficacy of Artificial Intelligence-based Upper Gastrointestinal Endoscopy Image	Diagnosis	Gastric cancer	COMPLETED	We will conduct a single-center retrospective study at a university hospital. A total of 3,385 gastroscopic white-light images from patients with pathologically confirmed findings will be analyzed. The AI software will automatically identify images as non-neoplastic or neoplastic (low-grade dysplasia, high-grade dysplasia, early gastric cancer with mucosal or submucosal invasion, or advanced gast…		AI performance, sensitivity and specificity of the AI in detecting gastric neoplasms (by category and overall), and the localization accuracy measured by the localization receiver operating characteristic (LROC) curve area., Day 1	comparison of the AI's diagnostic performance with that of endoscopists., Secondary outcomes included comparison of the AI's diagnostic performance with that of endoscopists. (sensitivity and specificity of the AI in detecting gastric neoplasms (by category and overall), and the localization accuracy measured by the localization receiver operating characteristic (LROC) curve area.), Day 1		3385	OBSERVATIONAL	Observational Model: |Time Perspective: p	Korea
NCT04136236	Automatic Diagnosis of Early Esophageal Squamous Neoplasia Using pCLE With AI	Diagnosis	Esophageal neoplasm	COMPLETED	Detection and differentiation of esophageal squamous neoplasia (ESN) are of value in improving patient outcomes. Probe-based confocal laser endomicroscopy (pCLE) can diagnose ESN accurately.However this requires much experience, which limits the application of pCLE. The investigators designed a computer-aided diagnosis program using deep neural network to make diagnosis automatically in pCLE exam…	DIAGNOSTIC_TEST: The diagnosis of Artificial Intelligence and endoscopist	The diagnosis efficiency of Artificial Intelligence, The primary outcome is to test the diagnostic accuracy, sensitivity, specificity, PPV, NPV of the Artificial Intelligence for diagnosing esophageal mucosal disease on real-time pCLE examination., 3 years	Contrast the diagnosis efficiency of Artificial Intelligence with endoscopists, The secondary outcome is to compare the diagnosis efficiency (including diagnostic accuracy, sensitivity, specificity, PPV, NPV for diagnosing esophageal mucosal disease on real-time pCLE examination) between Artificial Intelligence and endoscopists., 1 month		57	OBSERVATIONAL	Observational Model: |Time Perspective: p	China
NCT04547673	To Develop and Validate a Nasoendoscopic Intelligent Diagnostic System for Nasopharyngeal Carcinoma	Diagnosis	Head and neck cancer	RECRUITING	Nasopharyngeal carcinoma (NPC) occurs at a high frequency in southern China, northern Africa, and Alaska, with a reported incidence of 30 cases per 100 000 in Guangdong Province. Endoscopic examination and biopsy are the main methods used for detection and diagnosis of NPC. Early NPC patients achieve favourable prognoses after concurrent radiotherapy and chemotherapy in compassion with advanced N…	DIAGNOSTIC_TEST: rigid nasal endoscopes	Pathological diagnosis, All lesions, detected by either WLI or NBI, are biopsied. 2 experienced pathologists, who were blinded to the endoscopic and intelligent assessment, evaluate the pathological nature of the biopsied lesion independently, and 2 professors with over 10 years of experience in Otolaryngology and pathology department are consulted in cases of disagreement., baseline	Lesion range, All images in which lesions are pathologically diagnosed as NPC are collected. 2 experienced pathologists, who were blinded to the endoscopic and intelligent assessment, delineated the malignant area in the images independently, and 2 professors with over 10 years of experience in Otolaryngology department are consulted in cases of disagreement., baseline		1000	OBSERVATIONAL	Observational Model: |Time Perspective: p	China
NCT06934239	Impact of Artificial Intelligence on Breast Cancer Screening	Diagnosis	Breast cancer	NOT_YET_RECRUITING	The goal of this clinical trial is to compare patient-centered outcomes when 3D screening mammograms are interpreted with versus without a leading FDA-cleared AI decision-support tool in real-world U.S. settings and to assess patient's perspectives on AI in medicine. The main questions it aims to answer are: 1. Will AI use be associated with an increase in cancer detection and an initially higher…	DEVICE: Artificial intelligence (AI) decision-support tool	Cancer detection rate, Number of screening exams recommended for breast biopsy (final Breast Imaging- Reporting and Data System) BI-RADS assessment of 4 or 5) resulting in detected cancer, per 1,000 screening exams, Cancer diagnosed within 90 days of positive study entry screening mammogram|Recall rate, Number of screening exams recalled for diagnostic work-up (initial BI-RADS assessment of 0, 3,…	Missed breast cancer rate (i.e., false-negative rate), Number of screening exams with a negative assessment (final BI-RADS assessment of 1 or 2), yet breast cancer is diagnosed within 1 year, per 1,000 screening exams, Cancer diagnosed within 365 days of a negative study entry screening mammogram|False alarm (FA) recall, Proportion of screening exams recalled for additional imaging with no breast…	NA	154474	INTERVENTIONAL	Allocation: RANDOMIZED|Intervention Model: PARALLEL|Masking: SINGLE (PARTICIPANT)|Primary Purpose: SCREENING	USA
NCT06356441	Artificial Intelligence-supported Reading Versus Standard Double Reading for the Interpretation of Magnetic Resonance Imaging in the Detection of Local Recurrence for Nasopharyngeal Carcinoma: a Randomised Controlled Multicenter Study	Diagnosis	Head and neck cancer	NOT_YET_RECRUITING	The aim of this randomized controlled study is to investigate whether the previously developed artificial intelligence model can triage post-radiotherapy magnetic resonance images of patients with nasopharyngeal carcinoma and assist radiologists in their interpretation.	DIAGNOSTIC_TEST: AI	sensitivity, through study completion, an average of 2 years	specificity, through study completion, an average of 2 years|positive predictive value, through study completion, an average of 2 years|negative predictive value, through study completion, an average of 2 years|total time of interpretation for all the MR images, through study completion, an average of 2 years|the rate of discussion with a third radiologist, through study completion, an average of…		10400	OBSERVATIONAL	Observational Model: |Time Perspective: p	China
NCT07107035	Multimodal Large Model-Driven Risk and Prognosis Assessment for Brain Metastases in Lung Cancer	Diagnosis + Biomarker	Lung cancer - Brain metastasis	NOT_YET_RECRUITING	The goal of this nationwide, multicenter observational study is to develop and externally validate multimodal large models that can (1) predict the risk of brain metastases and (2) estimate long-term prognosis in patients with non-small cell lung cancer (NSCLC). The main questions it aims to answer are: * Can a multimodal large model that fuses imaging, pathology, genomic, and clinical data accur…	OTHER: No Intervention: Observational Cohort	The predictive performance of the multimodal large models, Including Sensitivity (SEN), Specificity (SPE), Matthews Correlation Coefficient (MCC), Area Under the Receiver Operating Characteristic Curve (AUC) with its corresponding 95 % confidence interval (CI), 2 years	Progression-Free Survival (PFS), 2 years|Intracranial Progression-Free Survival (iPFS), 2 years|Overall Survival (OS), 2 years		20000	OBSERVATIONAL	Observational Model: |Time Perspective: p	China
NCT05391477	Artificial Intelligence for Diminutive Polyp Characterization	Diagnosis	Colon cancer	UNKNOWN	Artificial intelligence is a promising tool that may have a role in characterizing colon epithelial lesions (CADx), helping to get a reliable optical diagnosis regardless of the endoscopist experience. Performances of the different CADx systems are variable but it seems that, in most cases, high accuracy and sensitivities are achieved. However, these CADx systems have been developed and validated…	DEVICE: GI-Genius artificial intelligence	Comparison of the AIOD and HOD accuracy of the post-polypectomy surveillance interval assignment with respect to the surveillance interval assigned by pathology, A surveillance interval will be assigned using optical diagnosis of â‰¤ 5 mm polyps (Arm 1: AIOD; Arm 2: HOD of polyps diagnosed with high confidence) plus histopathology of \> 5 mm polyps and polyps â‰¤ 5 mm diagnosed with low confidenc…	Comparison of the AIOD and HOD diagnostic accuracy parameters of polyps â‰¤ 5 mm (Arm 1: AIOD; Arm 2: HOD) with respect to histology, Operative characteristics (sensitivity, specificity, positive and negative predictive value and positive likely hood ratio) using histopathology as the gold standard. Per-lesion analysis, Interim analysis (when half of the sample size had been included). At the end…	NA	643	INTERVENTIONAL	Allocation: RANDOMIZED|Intervention Model: PARALLEL|Masking: SINGLE (PARTICIPANT)|Primary Purpose: DIAGNOSTIC	Spain
NCT06714916	Optimising Renal Tumour Management Through Artificial Intelligence Modules	Diagnosis + Biomarker + Treatment decision	Renal cancer	RECRUITING	The goal of this observational study is to improve the management of people with renal tumour by multimodal artificial intelligence(AI). It will also measure the accuracy of the predictions from AI models. The main questions it aims to answer are: 1. whether the AI module can accurately provide tumor-related information such as Benign or malignant, subtypes, grading, stage, etc. by learning from …		Assessing the performance of AI models by the "AUC" comprehensive assessment model, "AUC" refers to the area under the ROC (Receiver Operating Characteristic) curve, which indicates the performance of the model in predicting immunohistochemistry-related pathological information of prostate cancer after surgery, and the AUC ranges from 0-1, with the larger value indicating the better prediction ef…	Assessing the model's performance to predict participants' prognosis post-surgery by Kaplan-Meier Survival Analysis, Kaplan-Meier Survival Analysis s a non-parametric statistic mainly used to figure out factors which indicate survival., From enrollment to the end of 5-years' follow up		2100	OBSERVATIONAL	Observational Model: |Time Perspective: p	China
NCT06603909	Health Outcomes of Nasopharyngeal Carcinoma Patients Three Years After Treatment by the AI-assisted Home Enteral Nutrition Management	Nutrition management	Head and neck cancer	COMPLETED	You have completed the current stage of cancer treatment, after which you need to check regularly and pay attention to nutrition. So we started this study to see if AI could help with nutrition management. Main options: Option 1: Use AI to assist nutrition management; Option 2: Contact the nutritionist team of the hospital for nutrition management according to your own situation. Option 3: Do not…	OTHER: group 1: Use AI to assist nutrition management|OTHER: group 2ï¼šTraditional nutrition managementï¼ˆthrough the hospital dietitianï¼‰	Survival Rate, Survival Rate, three years after treatment|Local Recurrence Rate, Local Recurrence Rate, three years after treatment	DNA positive rate of Epstein-Barr(EB) virus, DNA positive rate of Epstein-Barr(EB) virus, three years after treatment|Body mass index, Data was obtained through the intelligent body fat device, three years after treatment	NA	500	INTERVENTIONAL	Allocation: NON_RANDOMIZED|Intervention Model: PARALLEL|Masking: NONE|Primary Purpose: HEALTH_SERVICES_RESEARCH	China
NCT06362330	Multi-parametric MRI in Patients of Bladder Cancer	Diagnosis	Bladder cancer	RECRUITING	Accurate preoperative detection of muscle-invasive bladder cancer remains a clinical challenge. The investigators aimed to develop and validate a knowledge-guided causal diagnostic network for the detection of muscle-invasive bladder cancer with multiparametric magnetic resonance imaging(MRI).	OTHER: magnetic resonance imaging	Muscle-invasive bladder cancer, The artificial intelligence diagnosis results, based on preoperative MRI, indicated muscle-invasive bladder cancer. Subsequently, this preoperative diagnosis was compared with the postoperative pathological diagnosis to evaluate the diagnostic performance of the artificial intelligence., one month|Non-muscle-invasive bladder cancer, The artificial intelligence diag…			1000	OBSERVATIONAL	Observational Model: |Time Perspective: p	China
NCT06301945	Artificial Intelligence Prediction Tool in Thymic Epithelial Tumors	Diagnosis	Head and neck cancer	RECRUITING	Thymic epithelial tumors are rare neoplasms in the anterior mediastinum. The cornerstone of the treatment is surgical resection. Administration of postoperative radiotherapy is usually indicated in patients with more extensive local disease, incomplete resection and/or more aggressive subtypes, defined by the WHO histopathological classification. In this classification thymoma types A, AB, B1, B2…	DIAGNOSTIC_TEST: Artificial Intelligence Diagnostics|DIAGNOSTIC_TEST: Recurrence Prediction Tool	WP1 - Databases/Data Pre-processing, The EMC-dataset includes 179 TET-patients classified by experienced TET-pathologists. Cases with good agreement between pathologists will be used for training AI-models. Evaluation includes digitized pathology slides assessed by an international expert-panel. The MUMC-database (137 patients) and CHUL-database (181 patients) provide additional data, including c…	WP2 - Deep Learning-Model for TET Classification and Recurrence Prediction, This outcome aims to create an AI-framework with two principal goals. First, investigate TET-subtypes using four different models emphasizing cell type, morphological structures, and a combination. Second, classify patients based on recurrence outcome within 5 years. An ablation study will be conducted with state-of-the-a…		1020	OBSERVATIONAL	Observational Model: |Time Perspective: p	Netherlands
NCT06626178	Development of an Artificial Intelligence Model for the Identification and Prevention of Smoking-related Diseases.	Diagnosis	Lung cancer	RECRUITING	The study is an interventional pilot study. The study is designed to be monocentric and it presents additional procedues.	DIAGNOSTIC_TEST: Computed tomography (CT) scan low dose|PROCEDURE: Blood sampling|PROCEDURE: Tissue sampling (lung)|OTHER: Spirometry|OTHER: Questionnaires|OTHER: Smoking cessation program|OTHER: Carbon monoxide measurment|OTHER: Cardiovascular primary prevention	Creation of Artificial Intelligence (AI) algorithm, To train and validate a reliable and unbiased Artificial Intelligence (AI) algorithm that detects the presence of nodules and differentiates between malignant or benign tumor types. AUC (Area Under the Curve) values, expressed as mean and standard deviation (SD), comparing the ability in detecting the presence of nodules and differentiating the …	Multimodal program, Develop a multimodal program to enhance the prevention and the early detection of multiple smoking-related diseases Presence and absence of lung nodules \> 4 mm with computed tomography (CT) scan, from enrollment to 48 months	NA	2840	INTERVENTIONAL	Allocation: NON_RANDOMIZED|Intervention Model: PARALLEL|Masking: NONE|Primary Purpose: SCREENING	Italy
NCT06839157	Artificial Intelligence - Assisted Model for Optimal Timing of Surgery in Advanced Ovarian Cancer	Treatment decision	Ovarian cancer	NOT_YET_RECRUITING	This study integrates data from the randomized controlled SUNNY trial (RCT) and real-world (RWD) data, and employs multimodal data fitting to construct a medical artificial intelligence model to identify the clinical characteristics of patient subgroups suitable for primary debulking surgery (PDS) or interval debulking surgery (IDS), and the cutoff values for selecting different timings of surger…		The accuracy of predicting the 3-year overall survival (OS) difference between primary debulking surgery (PDS) and interval debulking surgery (IDS)., 3 years			4489	OBSERVATIONAL	Observational Model: |Time Perspective: p	China
NCT06448897	Development of an Imaging Prediction Model for Pelvic Lymph Node Metastasis of Cervical Cancer Using Artificial Intelligence Techniques.	Diagnosis	Cervical cancer - metastasis	RECRUITING	This study is a retrospective exploratory trial conducted at a single center, aiming to develop and validate a preoperative lymphatic metastasis model for cervical cancer using artificial intelligence deep learning. The model is trained using preoperative imaging and postoperative pathological findings of cervical cancer patients, with the goal of enhancing the accuracy of lymphatic metastasis pr…		A model for identifying pelvic lymph node metastases on preoperative imaging, Artificial intelligence (AI) technology was utilized to develop a model for identifying pelvic lymph node metastasis from preoperative images in order to enhance the accuracy of preoperative lymph node metastasis detection in cervical cancer. The model was validated with the main diagnostic focus on determining the stat…			4000	OBSERVATIONAL	Observational Model: |Time Perspective: p	China
NCT04937647	Evaluation of Neoplasia with Artificial Intelligence in Gastrointestinal Endoscopy	Diagnosis	GIT cancer	RECRUITING	This study aims to validate and evaluate AI algorithms for detection and characterization of early GI neoplasia.	OTHER: collection of endoscopic images and videos	neoplasia detection rate, neoplasia detection rate of the AI algorithms in different locations of the GI tract., during the procedure, up to 24 weeks, at 1 year, through study completion	Accuracy of AI diagnosis, Accuracy of real time optical diagnosis (characterization) of GI neoplasia by the AI algorithm., during the procedure, up to 24 weeks, at 1 year, through study completion|Endoscopist neoplasia detection rate, Detection rate of endoscopists at various levels of experience, during the procedure, up to 24 weeks, at 1 year, through study completion		1650	OBSERVATIONAL	Observational Model: |Time Perspective: p	UK
NCT06621810	Artificial Intelligence Based Melanoma Early Diagnosis and Risk Prediction in Children, Adolescents and Young Adults	Diagnosis	Skin cancer	RECRUITING	The goal of this study is to develop supportive diagnostic artificial intelligence algorithms to distinguish melanoma from nevi or other benign pigmented skin lesions, especially in younger patients (below the age of 30). The main goals it aims to achieve are: * development of an algorithm based on dermatoscopic images, targeting skin cancer screening in vulnerable populations * development of an…		Area Under the Receiver Operator Curve (AUROC), The AUROC is used to measure and compare the diagnostic accuracy of different classifiers. Thereby, a higher value means better diagnostic performance, with an AUROC of 1 being a perfect score., First Assessment: Upon completion of the first training and testing cycle (approx. within 1.5 years from the start of the study). Reevaluations: at 6 and 12…	Balanced accuracy, The balanced accuracy is used to measure and compare the diagnostic accuracy between classifier and physician. Thereby, a higher value means better diagnostic performance, with a balanced accuracy of 1 signifying perfect diagnostic capabilities., First Assessment: Upon completion of the first training and testing cycle (approx. within 1.5 years from the start of the study). Ree…		3000	OBSERVATIONAL	Observational Model: |Time Perspective: p	Spain
NCT06345105	Prospective Evalulation of Artificial Intelligence-assisted Monitoring of Effective Withdrawal Time Versus Standard Withdrawal Time on Adenoma Detected Per Colonoscopy	Diagnosis	Colon cancer	COMPLETED	The goal of this observational study is to assess the correlation between the artificial intelligence (AI) derived effective withdrawal time (EWT) during colonoscopy and endoscopists' adenoma per colonoscopy (APC), polyp per colonoscopy(PPC), adenoma detection rate (ADR), polyp detection rate (PDR) and during colonoscopy for each endoscopists. The association between the AI derived EWT with all c…	DEVICE: Endoscreener QC	Adenoma per colonoscopy of the endoscopists, Adenoma per colonoscopy of the endoscopists, During the colonoscopy	Adenoma detection rate of the endoscopists, Adenoma detection rate of the endoscopists, During that colonoscopy|Polyp detection rate of the endoscopists, Polyp detection rate of the endoscopists, During that colonoscopy|Polyp per colonoscopy of the endoscopists, Polyp per colonoscopy of the endoscopists, During colonoscopy|Serrated Lesion per Colonoscopy of the endoscopist, Serrated Lesion per Co…		198	OBSERVATIONAL	Observational Model: |Time Perspective: p	Hong Kong
NCT06063720	Effective Withdrawal Time and Adenoma Detection Rate	Diagnosis	Colon cancer	RECRUITING	The goal of this observational study is to assess the correlation between the artificial intelligence (AI) derived effective withdrawal time (EWT) during colonoscopy and endoscopists' baseline adenoma detection rate (ADR). The association between the AI derived EWT with ADR during the prospective colonoscopy series would also be determined. The colonoscopy video of participants will be monitored …	DEVICE: Endoscreen QC	Adenoma detection rates of the endoscopists, Adenoma detection rates of the endoscopists, Historical record of the endoscopists up to 7 years	Adenoma detection rate, Adenoma detection rates of the colonoscopy, During that colonoscopy|Polyp detection rate, Polyp detection rates of the colonoscopy, During that colonoscopy		198	OBSERVATIONAL	Observational Model: |Time Perspective: p	Hong Kong
NCT06492486	Glioma Adaptive Radiotherapy With Development of an Artificial Intelligence Workflow	Treatment decision	Glioma	NOT_YET_RECRUITING	Gliomas are common primary brain tumors in adults. Gliomas can be classified into different types based on tumor grade, histopathological features, and molecular characteristics. The common types of diffuse gliomas include glioblastoma, astrocytoma, and oligodendroglioma. The standard treatment for diffuse gliomas includes surgery followed by radiation and chemotherapy. As per standard institutio…	RADIATION: Adaptive radiotherapy	Proportion of patients undergoing volumetric and biological adaptation. Cumulative rate of symptomatic radionecrosis (RN) at 2 years., Proportion of patients where modification of radiation plan was done., 2 years|Cumulative rate of symptomatic radionecrosis at 2 years, Patients developing symptomatic radionecerosis will be analyzed using Kaplan-Meier survival method., 4 years	Progression free survival, Progression free survival will be analyzed using Kaplan Meier method., 4 years|Overall survival, Overall survival will be analyzed using Kaplan Meier method., 4 years	PHASE2	60	INTERVENTIONAL	Allocation: NON_RANDOMIZED|Intervention Model: PARALLEL|Masking: NONE|Primary Purpose: TREATMENT	India
NCT06638866	AI-powered Early Detection for Pancreatic Cancer Via Non-contrast CT in Opportunistic Screening Cohort	Diagnosis	Pancreatic cancer	RECRUITING	Pancreatic ductal adenocarcinoma (PDAC) remains a therapeutic challenge with 5-year survival rates of 13%, primarily attributable to advanced-stage diagnosis (AJCC Stage III/IV in \>80% of cases). This prospective, observational, multi-center study will evaluate the performance of an AI-powered opportunistic screening system utilizing non-contrast computed tomography (NCCT) acquired during routin…	DIAGNOSTIC_TEST: PDAC|DIAGNOSTIC_TEST: Pancreatic precursor lesions	Detection rate of PDAC, Defined as the proportion of histologically confirmed PDAC among all participants undergoing CT screening., 3 years|Detection rate of high-risk precursor lesions, Defined as the proportion of histologically confirmed precursor lesions (IPMN/MCN) meeting Sendai criteria among all participants undergoing CT screening., 3 years|PPV, Defined as the proportion of histologically…	Early-stage PDAC Proportion, Defined as the proportion of histologically confirmed early-stage PDAC among all PDAC cases detected through CT screening., 3 years|Survival time, Defined as the survival time of patients with PDAC or precursor lesions detected through screening., 5 years		5000	OBSERVATIONAL	Observational Model: |Time Perspective: p	China
NCT05631015	Artificial Intelligence for Determination of Gastroscopy Surveillance Intervals	Treatment decision	Gastric cancer	UNKNOWN	The purpose of this study is to develop and validate a clinical decision support system based on automated algorithms. This system can use natural language processing to extract data from patients' endoscopic reports and pathological reports, identify patients' disease types and grades, and generate guidelines based follow-up or treatment recommendations	OTHER: AI recongnize disease and generate recommendations	The diagnostic accuracy of gastric diseases with deep learning algorithm, The diagnostic accuracy of gastric diseases with deep learning algorithm, 12 month|The accuracy of recommentions for different disease with deep learning algorithm, The accuracy of recommentions for different disease with deep learning algorithm, 12 month	The diagnostic sensitivity of gastric diseases with deep learning algorithm, The diagnostic sensitivity of gastric diseases with deep learning algorithm, 12 month|The diagnostic specificity of gastric diseases with deep learning algorithm, The diagnostic specificity of gastric diseases with deep learning algorithm, 12 month|The diagnostic positive predictive value of gastric diseases with deep le…		2000	OBSERVATIONAL	Observational Model: |Time Perspective: p	China
NCT06167863	Retrospective Analysis of the Correlation Between Imaging Features and Pathology, Prognosis in Renal Tumors	Diagnosis	Renal cancer	COMPLETED	Renal cell carcinoma (RCC) is the most common malignant tumor in the kidney with a high mortality rate. Traditional imaging techniques are limited in capturing the internal heterogeneity of the tumor. Radiomics provides internal features of lesions for precise diagnosis, prognosis prediction, and personalized treatment planning. Early and accurate diagnosis of renal tumors is crucial, but it's ch…	DIAGNOSTIC_TEST: radiomics	WHO/ISUP grade pathologically, The WHO ISUP grade of the tumor indicated in the post-operative surgical pathology report, 1 month	pathological T stage, pathological T stage according to the eighth TNM system., 1 month		1000	OBSERVATIONAL	Observational Model: |Time Perspective: p	China
NCT06792292	Artificial Intelligence-Assisted Colonoscopy in Colorectal Cancer Screening in a General Hospital	Diagnosis	Colon cancer	NOT_YET_RECRUITING	Cancer can develop in the colon, or large bowel. Examination of the colon with a tube fitted with a camera is called a colonoscopy. Colonoscopy allows detection of small growths in the colon, called "polyps". Polyps can often be removed during colonoscopy. Some of these polyps are called adenomas and can become cancer after several years. A good colonoscopy aims to find and take out as many of th…	OTHER: conventional colonoscopy procedure|OTHER: artificial intelligence-assisted colonoscopy procedure	Adenoma Detection Rate in Conventional versus Artificial Intelligence-Assisted Colonoscopy, The main objective of this study is the difference in the detection rate of colorectal adenomas in individuals over 45 years old during colonoscopies for colon cancer screening between a conventional colonoscopy procedure (CCP) and a colonoscopy procedure with AI (ACP)., 1 day	The difference in the detection rate of colorectal adenomas according to size by group (5 mm/6-9 mm/>10 mm) between a conventional colonoscopic procedure (CCP) and a colonoscopy procedure with AI (ACP)., Detection rate of diminutive, small, and large polyps will be compared between a conventional colonoscopic procedure (CCP) and a colonoscopy procedure with AI (ACP)., 1 day|The difference in the …	NA	765	INTERVENTIONAL	Allocation: RANDOMIZED|Intervention Model: PARALLEL|Masking: NONE|Primary Purpose: DIAGNOSTIC	Belgium
NCT06474338	AI Detection of Bladder Tumors Under Endoscopy	Diagnosis	Bladder cancer	RECRUITING	The goal of this clinical trial is to learn if the AI algorithm can detect bladder tumors better than urologists under cystoscopy. It will also train the AI algorithm for bladder tumor detection. The main question it aims to answer is: Can AI algorithm achieve IOU value, precision, recall, false negative rate of bladder tumor detection similar to that of urologists? The cystoscopy video will be a…	DIAGNOSTIC_TEST: detection by artificial intelligence|DIAGNOSTIC_TEST: detection by urologists	intersection over union, The overlapping area of the actual bladder lesion and detected bladder lesion divided by their combined areas., From Jan 1st 2024 to Dec 31st 2033			1000	OBSERVATIONAL	Observational Model: |Time Perspective: p	China
NCT06336499	Risk Stratification of Orbital Tumors Based on MRl and Artificial Intelligence	Diagnosis	Head and neck cancer	COMPLETED	Orbital tumors can be categorized into benign and malignant tumors, and there are significant variations in their biological behavior, treatment, and prognosis. This study aims to enhance the accurate diagnosis and risk stratification of orbital tumors using artificial intelligence (AI) technology and multiparameter magnetic resonance imaging (MRI) data. It further explores the intrinsic relation…	OTHER: Multi-parametric MRI and image analysis by deep learning or machine learning algorithms	The area under the curve of Receiver Operating Characteristic of the diagnostic models for the differential diagnosis of malignant and benign orbital tumors, high and low grades of histological types, and levels of Ki-67 expression in malignant ones., The area under the ROC curve is calculated by integrating the ROC curve, which plots Sensitivity against 1 - Specificity., Pre-operation	The area under the Precision-Recall curve of the diagnostic models for the differential diagnosis of malignant and benign orbital tumors, high and low grades of histological types, and high and low levels of Ki-67 expression in malignant orbital tumors., The area under the precision-recall curve is determined by integrating the Precision-Recall curve, which plots Precision against Recall., Pre-op…		600	OBSERVATIONAL	Observational Model: |Time Perspective: p	China
NCT06619002	Implementation of Surgical Safety and Intraoperative Metastasis Identification Through Deep Learning: Multicentric Video Collection for Minimally Invasive Sentinel Lymph Node Dissection in Uterine Malignancies	Diagnosis	Uterine cancer	RECRUITING	The loco-regional metastatic or non-metastatic status of lymph nodes (LN) is critical for the therapeutic management of most cancer patients. Indeed, the presence or absence of lymphatic metastasis is essential for the accurate staging of the disease and strongly influence the prognosis and adjuvant treatment regimens. An important revolution in oncological surgery has been the introduction of th…	PROCEDURE: Sentinel lymph node sampling	Evaluate the rate of achieving critical view of safety (CVS) according to standard agreement recommendations in Laparoscopic SLN dissection procedures performed at centers involved in the study., The rate of Critical views of safety achievement will be evaluated in a video-based assessment by experts gyn surgeons and labeled according to the annotation protocol. The inter-rather agreement will be…	Develop an Artificial intelligence tool, able to reduce perioperative complications ( graded according to Clavien-Dindo scale), 24 months|Develop an Artificial intelligence tool, able to reduce the rate of empty packets (expressed in percentage and evaluated with pathology as gold standard), 24 months|Develop an Artificial intelligence tool, able to implement the surgical learning curve measured …		100	OBSERVATIONAL	Observational Model: |Time Perspective: p	Italy
NCT05228197	Imperial Prostate 6 - Cancer Histology Artificial Intelligence Reliability Study.	Diagnosis	Prostate cancer	ACTIVE_NOT_RECRUITING	The primary objective is to determine whether the Galen Prostate AI system has sufficient diagnostic accuracy and health economic value to be used for triage of pathology slides within the NHS.	DIAGNOSTIC_TEST: Biopsy & Imaging	Galen Prostate AI, Sensitivity, specificity, positive and negative predictive value of Galen Prostate AI on a patient basis for prostate cancer rated Gleason score 7 (ISUP Grade Group \>/=2) or greater by consensus pathology review., Maximum 6 weeks following enrolment|Composite Health Outcome (Cost-Consequence Analysis), Includes all the relevant cost and consequences for the Ibex-AI and compara…	Galen Prostate AI (1), Sensitivity, specificity, positive and negative predictive value of Galen Prostate AI on a slide/biopsy grouping basis (weighted by patient) for prostate cancer rated Gleason score \>/=7 (ISUP Grade Group \>/=2) by consensus pathology review., Maximum 6 weeks following enrolment|Galen Prostate AI (2), Sensitivity, specificity, positive and negative predictive value of Galen…		750	OBSERVATIONAL	Observational Model: |Time Perspective: p	UK
NCT05178095	Artificial Intelligence in Colonic Polyp Detection	Diagnosis	Colon cancer	COMPLETED	A randomized, controlled study investigating the potential benefits of artificial intelligence (AI) in the detection of colonic polyps during outpatient colonoscopy. Randomization between the use of AI and no AI is performed before the study procedure.	DEVICE: Artificial intelligence|DEVICE: No Artificial Intelligence	ADR, Adenoma detection rate, 1 hour	APC, Adenomas per colonoscopy, 1 hour|Procedural time, The number of minutes required to complete the colonoscopy withdrawal, 1 hour	NA	250	INTERVENTIONAL	Allocation: RANDOMIZED|Intervention Model: PARALLEL|Masking: NONE|Primary Purpose: DIAGNOSTIC	Sweden
NCT04541251	Neoadjuvant Camrelizumab, Nab-paclitaxel and Carboplatin in Stage IB-IIIA NSCLC	Treatment decision	Lung cancer	UNKNOWN	This prospective, single-arm, multicenter, phase II trial enrolled 40 patients who underwent surgery after three cycles of neoadjuvant therapy with camrelizumab, nab-paclitaxel, and carboplatin. The MPR is the primary endpoint, and the pCR, the complete resection rate, the objective response rate, the disease-free survival, adverse events, and quality of life are the secondary endpoints. The expl…	DRUG: Camrelizumab + Nab-paclitaxel + Carboplatin	Major pathologic response (MPR) Rate, MPR rate is defined as the percentage of participants having â‰¤10% viable tumor cells in the resected primary tumor and all resected lymph nodes following completion of neoadjuvant therapy., After surgery (approximately 10 weeks)	Evaluation of the pathological complete response (pCR), pCR rate is defined as the percentage of participants having an absence of residual invasive cancer in resected lung specimens and lymph nodes following completion of neoadjuvant therapy., After surgery (approximately 10 weeks)|Evaluation of complete resection (R0) rate, Proportion of patients with no residual resection margin under the micr…	PHASE2	40	INTERVENTIONAL	Allocation: NA|Intervention Model: SINGLE_GROUP|Masking: NONE|Primary Purpose: TREATMENT	China
NCT05220345	Synergistic Effect of G-Eye Balloon for Behind the Folds Visualization With CADe (Discovery System) on Adenoma Detection Rate.	Diagnosis	Colon cancer	RECRUITING	Colonoscopy is the gold standard for colorectal screening. The diagnostic accuracy of colonoscopy highly depends on the quality of inspection of the colon during the procedure. To increase detection new polyp detection systems based on artificial intelligence (AI) have been developed. However, these systems still depend on the ability of the endoscopist to adequately visualize the complete coloni…	DEVICE: colonoscopy assisted by both balloon-Behind The Folds visualizing and Computer assisted detection (CADe)	Adenoma Detection Rate (ADR), Calculated as the number of patients in whom at least one adenoma is detected during the colonoscopy procedure, divided by the total number of patients that underwent the colonoscopy procedure., 30 days after procedure	Advanced adenoma detection rate (AADR)., calculated as the number of patients in whom at least one advanced adenoma is detected during the colonoscopy procedure, divided by the total number of patients that underwent the colonoscopy procedure, 30 days after procedure|Polyp Detection Rate, calculated as the number of patients in whom at least one polyp is detected during the colonoscopy procedure,…	NA	194	INTERVENTIONAL	Allocation: NA|Intervention Model: SINGLE_GROUP|Masking: NONE|Primary Purpose: DIAGNOSTIC	Netherlands
NCT05033678	Implementation of Teledermoscopy and Artificial Intelligence	Diagnosis	Skin cancer	RECRUITING	The study has 2 parts. Part 1 will investigate the effects of introducing teledermoscopy in clinical practice, more specifically the change in referral patterns, the risk of undetected skin cancers and the effect on diagnostic accuracy in general practitioners. Part 2 will investigate how to introduce artificial intelligence (AI) within teledermocsopy. In this study the investigators will measure…	DEVICE: Diagnostic algorithms	Effect on referral patterns, Measure how referral patterns are affected by the introduction of teledermoscopy, 2 years|Effect on diagnostic accuracy due to availability of artificial intelligence, Measuring if the diagnostic accurcy differs depending on if physician can see the results of the artificial intelligence., 8 years|Risk of undetected skin cancer, Measuring if the risk of undetected ski…	Image enhancement techniques in teledermoscopy, We will investigate whether the use of image enhancements in teledermoscopy affects the diagnostic accuracy in teledermaoscopy, From 2021 to 2025|When single reader evaluations are insufficient in teledermoscopy, We will investigate if there are special situations when single reader evaluations are insufficient in teledermoscopy, 2021-2024		8000	OBSERVATIONAL	Observational Model: |Time Perspective: p	Sweden
NCT04746001	Artificial Intelligence in the Diagnosis of Orthopaedic Conditions, Particularly Bone Tumours and Infection	Diagnosis	Bone cancer	UNKNOWN	Translational research aimed at improving diagnostic accuracy of musculoskeletal infection and musculoskeletal tumours using machine learning applied to clinical data, histopathological sections and genomic sequencing.	DIAGNOSTIC_TEST: Genomic sequencing|DIAGNOSTIC_TEST: Histological examination	Sequencing data and identification, Identification of infection and tumours using sequencing data, 3 years|Histological slides and identification, Deep learning using histological images, 3 years			100	OBSERVATIONAL	Observational Model: |Time Perspective: p	UK
NCT07073430	Evaluation of Artificial Intelligence System in Diagnosis of Colorectal Tubular Adenoma Lesions	Diagnosis	Colon cancer	RECRUITING	This study is a prospective,multi-center and observational clinical study.Investigators would like to innovatively construct a "trinity" database of colorectal tubular adenomas based on white light - magnifying chromo - pathological images.It simulates the decision - making logic of doctors, and based on the multimodal endoscopic LAFEQ method previously proposed, develop a multimodal deep - learn…	DEVICE: AI models with NBI	The accuracy rate of diagnosing adenomas, The accuracy rate of the endoscopic AI model in diagnosing adenomas (presence or absence of adenomas, number of adenomas, advanced adenomas)., during endoscopy	The prediction for the disease risk level, The prediction rate of the interpretable artificial intelligence-assisted diagnosis model for the disease risk level., during endoscopy		4200	OBSERVATIONAL	Observational Model: |Time Perspective: p	China
NCT06878469	SIMPLIFication of Care Pathways for Patients with Rare Brain Tumors Through Artificial Intelligence	Biomarker	Brain cancer	RECRUITING	This study focuses on rare brain tumors, which are heterogeneous entities with different morphological, biological, and clinical characteristics. Due to their rarity, many of these tumors fall under the RARECARE definition of rare tumors. The main objective of the study is to standardize care models and pathways for patients with rare brain tumors, using Artificial Intelligence (AI) and Machine L…	DEVICE: RehaCom	Symptoms/Signs Onset, Monitoring of headache, seizures, and neurological deficits pre- and post-operatively. Unit of Measure: Number of patients with specific symptoms., Pre-operative|Karnofsky Performance Status (KPS), Assessment of functional capacity on a scale from 0 to 100, where 100 indicates no symptoms and full activity, and 0 indicates death., Pre-operative, discharge, follow-up at 3, 6,…		NA	200	INTERVENTIONAL	Allocation: NA|Intervention Model: SINGLE_GROUP|Masking: NONE|Primary Purpose: TREATMENT	Italy
NCT05513820	Automatic Detection in MRI of Prostate Cancer: DAICAP	Diagnosis	Prostate cancer	RECRUITING	Prostate cancer is the most common cancer in France and the 3rd most common cancer death in humans. The introduction of pre-biopsy MRI has considerably improved the quality of prostate cancer (PCa) diagnosis by increasing the detection of clinically significant PCa , and by reducing the number of unnecessary biopsies.However the diagnostic performance of Prostate MRI is highly dependent on reader…		Performance (sensitivity and specificity) of the algorithm to predict the standardized radiological PI-RADS, The primary endpoint will be the performance (sensitivity and specificity) of the algorithm to predict the standardized radiological PI-RADS score for each patient: presence of at least one lesion considered significant (internationally standardized score between 1 and 5 and with a thresho…	Performance (sensitivity and specificity) of the algorithm in predicting tumor aggressiveness, The secondary endpoint will be the performance (sensitivity and specificity) of the algorithm in predicting tumor aggressiveness.Gold standard is defined, for each patient, on the histological analysis of the first series of biopsy samples taken in the course of care,up to 6 months from the mpMRI, as th…		1250	OBSERVATIONAL	Observational Model: |Time Perspective: p	France
NCT07075679	Breast Cancer Screening Programme: AI-assisted Single Reading by One Radiologist vs. Standard Double Reading by Two Radiologist	Diagnosis	Breast cancer	NOT_YET_RECRUITING	A randomized prospective study comparing the evaluation of mammography images in a breast cancer screening programme by a single radiologist with AI support versus standard double reading by two radiologists without AI support.	DIAGNOSTIC_TEST: Group 1|DIAGNOSTIC_TEST: Group 2	Further assessment rate, The proportion of women udergoing follow-up examinations within 0-190 days after screening mammography., up to 190 days after screening mammmography	Cancer Detection Rate, The number of cancers detected per 1,000 women screened., up to 1 year after screening mammography|Recall Rate, The proportion of women recalled for follow-up examinations withing 1-190 days after screening mammography., up to 190 days after screening mammography	NA	8000	INTERVENTIONAL	Allocation: NA|Intervention Model: PARALLEL|Masking: NONE|Primary Purpose: DIAGNOSTIC	Czech Republic
NCT04022018	Study on Adaptive Radiotherapy and Multimodal Information of Cervical Cancer Assisted by Artificial Intelligence	Treatment decision + Biomarker	Cervical cancer	UNKNOWN	The standard treatment for non-operative cervical cancer is concurrent external radiation therapy and chemotherapy followed by brachytherapy. During the period of radiotherapy, organ movement and tumor shrinkage may lead to insufficient or excessive radiation dose for the tumor and organs at risk. Adaptive radiotherapy can use images information acquired during treatment as feedback to reduce err…	RADIATION: Adaptive radiotherapy|RADIATION: no adaptive radiotherapy	the difference in grade 3 side effects between the two groups, Hematologic toxicity, bladder and rectal radiotherapy toxicity were recorded according to the evaluation criteria of common adverse events (CTCAE version 4.03)., The acute radiotherapy reaction occur from the first day to 90 days after the end of radiotherapy, and the late radiotherapy reaction occur 90 days after radiotherapy.	2-year PFS differences between the two groups, Follow-up every 3 months within 2 years after the end of radiotherapy, and every 6 months after 2 years. 2-year progression-free survival (PFS) will be calculated., 2-year PFS|2-year OS differences between the two groups, Follow-up every 3 months within 2 years after the end of radiotherapy, and every 6 months after 2 years. 2-year overall survival (…	NA	122	INTERVENTIONAL	Allocation: RANDOMIZED|Intervention Model: PARALLEL|Masking: NONE|Primary Purpose: TREATMENT	China
NCT06510738	Prediction of Non-sentinel Lymph Node Metastatic Status of Breast Cancer Based on Pathology-MRI Images	Diagnosis	Breast cancer - metastasis	NOT_YET_RECRUITING	The goal of this observational study is to develop an artificial intelligence model based on pathology and magnetic resonance imaging (MRI) images to predict the metastatic status of non-sentinel lymph nodes in patients with breast cancer sentinel lymph node metastasis. The main questions it aims to answer are: Can an artificial intelligence model based on MRI images of breast cancer patients pre…		Non-sentinel lymph node metastatic status, metastasis or non-metastasis, 2024-2025|Accuracy, Sensitivity, Specificityï¼ŒArea under the curve, The performance of predicting non-sentinel lymph node metastatic status, 2024-2025|Positive predictive valueï¼ŒNegative predictive value, The performance of predicting non-sentinel lymph node metastatic status, 2024-2025			700	OBSERVATIONAL	Observational Model: |Time Perspective: p	China
NCT06286267	AI-Assisted System for Accurate Diagnosis and Prognosis of Breast Phyllodes Tumors	Diagnosis + Biomarker	Breast cancer	RECRUITING	Breast phyllodes tumor (PT) is a rare fibroepithelial tumor, accounting for 1% to 3% of all breast tumors, categorized by the WHO into benign, borderline, and malignant, based on histopathology features such as tumor border, stromal cellularity, stromal atypia, mitotic activity and stromal overgrowth. Malignant PTs account for 18%-25%, with high local recurrence (up to 65%) and distant metastasis…	DIAGNOSTIC_TEST: imaging	Sensitivity, The probability of a positive test result, conditional on it being truly positive., Five years|False-negative Rate, Determine the odds of testing negative in a positive population., Five years|Specificity, The probability of a negative test result conditional on a true negative., Five years|False-positive Rate, Determine the odds of testing positive in a negative population., Five ye…			4000	OBSERVATIONAL	Observational Model: |Time Perspective: p	China
NCT05117775	Towards A Better Paradigm for Head and Neck Cancer Treatment Applying Artificial Intelligence. HNC-TACTIC.	Biomarker	Head and neck cancer	RECRUITING	This will be an international, multicenter, retrospective, observational, and data-driven study using secondary data captured in EHRs. The extraction of the data captured in the EHRs will be performed with SAVANA's EHReadÂ®, an innovative data-driven system based on Natural Language Processing (NLP) and machine learning. For all patients, the Index Date is defined as the timepoint within the stud…	OTHER: No intervention - Just description and predictive models	Predictive model based on dynamic risk stratification (DRS) for the risk of recurrence or disease progression, To develop a predictive model based on dynamic risk stratification (DRS) for the risk of recurrence or disease progression following a primary curative treatment in HNSCC patients with early and locally advanced disease., From 1st Jan 2021|Predictive model based on dynamic risk stratific…	In all patients with all stages of HNSCC (full analysis set, FAS):, To describe median OS by primary tumor location (oral cavity, oropharynx, larynx, and hypopharynx) in HNSCC patients after stratification for prognostic factors, including tumor stage and treatment., From 1st Jan 2021|In patients with early and locally advanced stages of the disease (including all patients treated with curative i…		10000	OBSERVATIONAL	Observational Model: |Time Perspective: p	Spain
NCT06275997	GAIN Project: Gastric Cancer and Artificial Intelligence	Diagnosis	Gastric cancer	NOT_YET_RECRUITING	Our GAIN project comprises four core work packages (WPs): WP1. Nation-level randomized controlled trial; WP2. Development of an innovative AI tool; WP3. Novel microsimulation modelling; WP4. Patient inclusion. The nation-level multi-center tandem randomized controlled trial (WP1) will contribute to a better understanding of how the real-time AI algorithm can reduce miss rate of early gastric canc…	DEVICE: Integration of Artificial Intelligence (AI) assistance to screening gastroscopy	Miss rate reduction, change of the miss rate of early gastric cancer and dysplastic lesions at upper-endoscopy when using AI-assistance (tandem)., 2025: 12 months enrollment	Change number of Detections, Change in the detection of early gastric cancer and dysplastic lesions at upper-endoscopy when using AI-assistance (parallel)., 1 day procedure and follow up for 2 years|patient satisfaction, Assessment of patient acceptability, satisfaction and tolerance, assessed by questionnaire, towards AI technology for both the detection and the characterization of gastric lesio…	NA	6600	INTERVENTIONAL	Allocation: RANDOMIZED|Intervention Model: PARALLEL|Masking: NONE|Primary Purpose: PREVENTION	Italy
NCT04440865	Impact of Artificial Intelligence GeniusÂ® System-assisted Colonoscopy vs. Standard Colonoscopy (COLO-GENIUS)	Diagnosis	Colon cancer	COMPLETED	This controlled-randomized trial compares the artificial intelligence GeniusÂ® system assisted (Genius+) to standard (Genius-) colonoscopy. The aim of this study was to evaluate the impact of GeniusÂ® system on ADR in routine colonoscopy. The secondary aims will be the impact of GeniusÂ® system on polyp detection rate (PDR), serrated polyp detection rate (SPDR), advanced neoplasia detection rate …	OTHER: GeniusÂ® System-assisted Colonoscopy|OTHER: Standard Colonoscopy	Adenoma Detection Rate (ADR), percentage of colonoscopy with one or more adenoma of the colon, 1 day	Advanced Neoplasia Detection Rate (ANDR), percentage of colonoscopy with one or more advanced neoplasia of the colon, 1 day|Proximal Serrated Polyp Detection Rate (PSPDR), percentage of colonoscopy with one or more serrated polyp of the colon, 1 day|Polyp Detection Rate (PDR), percentage of colonoscopy with one or more polyp of the colon, 1 day|The factors influencing the Adenoma Detection Rate (…	NA	2100	INTERVENTIONAL	Allocation: RANDOMIZED|Intervention Model: PARALLEL|Masking: NONE|Primary Purpose: DIAGNOSTIC	France
NCT06079619	Comparison of Dermatoscopy X400 Interpreted by 6 Non-dermatologists and an Artificial Intelligence Software Skin Artificial Intelligence Versus Dermatoscopy x 20	Diagnosis	Skin cancer	COMPLETED	Pigmented lesions of the genital mucosa are common, affecting between 10% and 20% of the population. The clinical appearance is sometimes confusing. They are often extensive, irregular, and inhomogeneous in color, which can make them look suspicious. Moreover, dermatoscopic imaging is often complex to interpret, as shown by the many different patterns reported in the literature. Thus, preliminary…	OTHER: Analysis of photos of pigmented tumours by the three groups	Comparison results between expert dermatologists with x20 dermatoscopic photos (Group A) and non-dermatologists physicians with x400 dermatoscopic photos (Group B), Performance of x400 dermatoscopic (results of expert dermatologists versus non-dermatologists physicians), Year: 1	Comparison results between expert dermatologists with x20 dermatoscopic photos (Group A) and gynecologists with x400 dermatoscopic photos (Group B1), Performance of x400 dermatoscopic (results of expert dermatologists versus gynecologists), Year: 1|Comparison results between expert dermatologists with x20 dermatoscopic photos (Group A) and general practitioners with x400 dermatoscopic photos (Gro…		157	OBSERVATIONAL	Observational Model: |Time Perspective: p	France
NCT04551287	Artificial Intelligence Enables Precision Diagnosis of Cervical Cytology Grades and Cervical Cancer	Diagnosis	Cervical cancer	COMPLETED	Cervical cancer, the fourth most common cancer globally and the fourth leading cause of cancer-related deaths, can be effectively prevented through early screening. Detecting precancerous cervical lesions and halting their progression in a timely manner is crucial. However, accurate screening platforms for early detection of cervical cancer are needed. Therefore, it is urgent to develop an Artifi…		Area under ROC curve (AUC), Area under the curve, Diagnostic evaluation will be performed within 1 week when the smear pictures are obtained	Specificity, The true negative rate (TNR) of the diagnostic platform, which is the ratio between the number of negative individuals correctly categorized by platform and the total number of actual negative individuals (%)., Diagnostic evaluation will be performed within 1 week when the smear pictures are obtained|Sensitivity, The true positive rate (TPR) of the diagnostic platform, which is the r…		16164	OBSERVATIONAL	Observational Model: |Time Perspective: p	China
NCT05687318	A Clinical Trial of the Effectiveness and Safety of Software Assisting Diagnose the Intestinal Polyp Digestive Endoscopy by Analysis of Colonoscopy Medical Images From Electronic Digestive Endoscopy Equipment	Diagnosis	Colon cancer	COMPLETED	A clinical trial of the effectiveness and safety of intestinal polyp digestive endoscopy-assisted diagnosis software used in the analysis of colonoscopy medical images generated by electronic digestive endoscopy equipment.	DEVICE: DeFrame	PMR, Polyp miss rate, during colonoscopy procedure	AMR, Adenoma miss rate, during colonoscopy procedure	NA	337	INTERVENTIONAL	Allocation: RANDOMIZED|Intervention Model: SEQUENTIAL|Masking: SINGLE (OUTCOMES_ASSESSOR)|Primary Purpose: DIAGNOSTIC	China
NCT05937477	Developing Artificial Intelligence-based Algorism to Predict Side Effects and Symptoms From Chemotherapy	Biomarker	Multiple	RECRUITING	In this study, the investigators obtain wearable disease based biomarkers from patients diagnosed with cancer and undergoing chemotherapy, and simultaneously measure patient self-reported adverse events through an app to evaluate chemotherapy completion rates, emergency room visits, and frequency of CTCAE adverse events. The investigators will develop an artificial intelligence-based algorism tha…	OTHER: Fitbit smartwatch	Developing artificial intelligence prediction algorism, PRO data and treatment information collected from the wearable are used to evaluate correlations through methods such as linear regression to determine valid variables, utilizing LSTM models, etc., Through study completion, an average of 30 months			500	OBSERVATIONAL	Observational Model: |Time Perspective: p	Korea
NCT03759756	Artificial Intelligence for Early Diagnosis of Esophageal Squamous Cell Carcinoma	Diagnosis	Esophageal neoplasm	COMPLETED	Esophageal squamous cell carcinoma is one of the most common malignant tumor of upper digestive tract. However, the detection rate and diagnosis accuracy of early esophageal squamous cell cancer is low. The aim of this study is to develop a computer-assisted diagnosis tool combining with optical magnifying endoscopy for early detection and accurate diagnosis of it.	OTHER: AI presentation|OTHER: no AI presentation	the diagnosis efficiency of the AI model, the sensitivity, specificity and accuracy of the AI model, 12 months			119	OBSERVATIONAL	Observational Model: |Time Perspective: p	China
NCT05184790	LEARN: Learning Environment for Artificial Intelligence in Radiotherapy New Technology	Biomarker	Multiple	RECRUITING	This study will develop a whole-of-body markerless tracking method for measuring the motion of the tumour and surrounding organs during radiation therapy to enable real-time image guidance. Routinely acquired patient data will be used to improve the training, testing and accuracy of a whole-of-body markerless tracking method. When the markerless tracking method is sufficiently advanced, according…		Accuracy of markerless tracking, Proportion of markerless tracking within 5 mm of the ground truth for each of nine anatomical sites (cohorts), 3 years	Clinical acceptability of markerless tracking system, Proportion of radiation therapists considering the markerless tracking system acceptable using a survey, 3 years		300	OBSERVATIONAL	Observational Model: |Time Perspective: p	Australia
NCT05463523	A Multi-centric Clinical Trial in China for Skin Diseases Intelligent Diagnosis and Treatment System	Diagnosis + Treatment decision	Skin cancer	RECRUITING	In response to clinical needs, infrared multi-spectral images are combined with traditional clinical images and other multi-modal data to build a more efficient intelligent auxiliary diagnosis system and intelligent equipment for skin health and diseases, including skin lesions automatically segmentation on skin diseases images, automatically design surgical margin and planning for skin tumor sur…	DEVICE: A Real-time Augmented Reality Device with Artificial Intelligence Integration	Doctors' Evaluation, Compare the proposed system's perfomance with the doctors in the terms of the diganosis and lesion segmentation. After using the system and the device, doctors evaluated its performance on the Skin Lesion Boundary Description, Margin Design, Sampling Navigation, Projection Effect, Security, Time-consuming and Convenience. 0-10 points for each indicator is scored independently…			200	OBSERVATIONAL	Observational Model: |Time Perspective: p	China
NCT04394052	Novel Imaging Techniques for the Characterization of Musculoskeletal Tumors II	Diagnosis	Musculoskeletal tumor	RECRUITING	This study aims at evaluating the value of various artificial intelligence based techniques to improve the characterization and image post-processing for patients with musculoskeletal tumors.	DIAGNOSTIC_TEST: MR imaging	Lesion benignancy or malignancy, Histologic determination of lesion aggressiveness (benign versus malignant) on core biopsy material, Performed up to 6 months after CT and Magnetic Resonance (MR) imaging	Sarcoma FNCLCC (fÃ©dÃ©ration Nationale des Centres de Lutte Contre le Cancer) grade, Histologic grade of the sarcomas included in the study population with surgical resection material, Performed up to 1 year after CT and MR imaging		740	OBSERVATIONAL	Observational Model: |Time Perspective: p	France
NCT06444373	Artificial Intelligence in Lung Cancer Screening	Diagnosis	Lung cancer	COMPLETED	Single-center, non-profit, observational, retrospective study of collection of clinical and amnestic data and images to create, implement and develop a pilot model of an integrated virtual platform.		AIM 1 Pilot deep learning model, Development and fine-tuning of a pilot deep learning model for automatic detection and diagnosis of screen-detected nodules for risk stratification in subjects with asbestos exposure as part of a lung cancer screening program in high-risk subjects for exposure to asbestos and smoking on retrospective data., from enrollment to the end of treatment at 2 years	AIM 2 Clinical database, Development of an integrated system between the clinical database and several existing imaging volumetric software and risk models for the creation of a pilot platform in order to optimize the organizational management of lung cancer screening., from enrollment to the end of treatment at 2 years		728	OBSERVATIONAL	Observational Model: |Time Perspective: p	Italy
NCT05740137	Adenoma Detection Rate in Artificial Intelligence-assisted Colonoscopy	Diagnosis	Colon cancer	COMPLETED	The goal of this quasi randomized multicenter controlled clinical trial (RCT) is to investigate whether a combined real time computer-aided polyp detection (CADe) and computer-aided polyp characterization (CADx) system (GI Genius, Medtronic) can increase the adenoma detection rate (ADR) and reduce the performance variability among endoscopists. Participants will be randomized (1:1) to either rece…	DEVICE: AI-assisted colonoscopy	Adenoma detection rate (ADR), ADR = (number of examinations with adenomas/total number of examinations) Ã— 100., 5 Months	Polyp detection rate (PDR), PDR = (number of examinations with polyps/total number of examinations) Ã— 100., 5 Months|Adenomas per colonoscopy (APC), Number of adenomas found per procedure, 5 Months|Polyps per colonoscopy (PPC), Number of polyps found during per procedure, 5 Months|Duration of the procedure, Duration of the colonoscopy, 5 Months|Non-neoplastic resection rate (NNRR), Number of res…	NA	795	INTERVENTIONAL	Allocation: RANDOMIZED|Intervention Model: PARALLEL|Masking: NONE|Primary Purpose: DIAGNOSTIC	Denmark
NCT07023471	Artificial Intelligence-assisted Colonoscopy, Tandem Study	Diagnosis	Colon cancer	ENROLLING_BY_INVITATION	The goal of this clinical trial is to evaluate effect of artifial intelligent (AI) system, Endoscopy as AI-powered Device (ENAD) on adenoma miss rate from colonoscopy underwent by trainee endoscopist. It will also evaluate effect of AI on adenoma and polyp detection rate from colonoscopy underwent by trainee endoscopist. The main questions it aims to answer are: â€¢ Does AI-system lower adenoma m…	DEVICE: Group A (Trainee --> expert)|DEVICE: Group B (Trainee +AI --> expert)|DEVICE: Group C (Trainee --> expert + AI)|DEVICE: Group D (Trainee + AI --> expert + AI)	Adenoma miss rate, Compare adenoma miss rate (AMR) in each groups including Non-AI/ Non-AI, Non-AI/ AI, AI/ Non-AI, and AI/ AI, Untill the end of procedure	Polyp miss rate, Compare polyp miss rate (PMR) in each groups, Untill the end of the procedure|Adenoma detection rate of colonoscopy underwent by the trainee, Compare adenoma detection rate (ADR) of colonoscopy underwent by trainee with or without AI, Untill the end of procedure of first pass which will be done by trainee	NA	364	INTERVENTIONAL	Allocation: RANDOMIZED|Intervention Model: PARALLEL|Masking: TRIPLE (PARTICIPANT, INVESTIGATOR, OUTCOMES_ASSESSOR)|Primary Purpose: DIAGNOSTIC	Thailand
NCT04489368	Response Prediction to Neoadjuvant Chemoradiation in Esophageal Cancer Using Artificial Intelligence & Machine Learning	Biomarker	Esophageal neoplasm	UNKNOWN	In esophageal carcinoma, neoadjuvant concurrent chemo-radiotherapy (NA-CCRT) followed by surgery is the current standard of care and ample evidence has accumulated supporting the view that complete pathological response (pCR) is a positive prognostic marker for improved outcomes. Predicting the probability of achieving pCR prior to neoadjuvant treatment could permit modification of treatment prot…	RADIATION: Neo-Adjuvant Radiotherapy|DRUG: Neo-Adjuvant Chemotherapy|PROCEDURE: Esophagectomy	Develop models to predict pCR based on pre-neoadjuvant imaging modalities, August 2021|Perform a clinical audit of patient outcomes (OS, RFS, pCR rate) after new-adjuvant chemoradiation and esophagectomy, January 2020			150	OBSERVATIONAL	Observational Model: |Time Perspective: p	India
NCT06988579	The Impact of AI Assistance on Radiologist Performance and Healthcare Costs in LDCT-Based Lung Cancer Screening	Diagnosis	Lung cancer	RECRUITING	AI diagnostic systems show great promise for improving lung cancer screening in community healthcare settings. While not originally designed for primary care, these tools demonstrate capabilities in nodule detection and workflow optimization. However, their effectiveness in resource-limited community centers requires thorough evaluation. This RCT compares AI-assisted versus manual CT interpretati…	OTHER: AI	Diagnostic Accuracy, Sensitivity and Specificity: Comparison of AI-assisted versus manual interpretation in detecting malignant pulmonary nodules, validated against histopathological confirmation or 12-month clinical follow-up. Early Detection Rate: Proportion of stage I/II lung cancers correctly identified by each method., One year after entry|Interpretation Consistency, Inter-reader Agreement: …	Cost-Effectiveness, Resource Utilization: Comparative analysis of staffing, equipment, and follow-up costs per detected cancer case. Incremental Cost per QALY (Quality-Adjusted Life Year): Long-term economic impact modeling., One year after entry	NA	7294	INTERVENTIONAL	Allocation: RANDOMIZED|Intervention Model: PARALLEL|Masking: SINGLE (OUTCOMES_ASSESSOR)|Primary Purpose: SCREENING	China
NCT05836064	GastroBot: Artificial Intelligence Applied to Bowel Preparation	Diagnosis	Colon cancer	NOT_YET_RECRUITING	It is estimated that about 20% of colonoscopies have inadequate preparation. (5) This is associated with lengthy procedures and less detection of adenomas, reduces the screening intervals, and increases the costs and risks of complications. Several strategies have been proposed to improve the quality of bowel preparation. Mobile healthcare Apps have been developed to increase adherence to bowel p…	DEVICE: GastroBot|OTHER: Conventional explanation	Colonoscopy cleansing in terms of Boston bowel preparation score (BBPS), Visual assessment of colonoscopy cleansing per colonic part (left, transverse, right), based on BBPS scale., 1 hour|Re-scheduled colonoscopy, If bowel preparation was enough unsatisfactory to re-scheduled colonoscopy., 1 hour	Colonoscopy entrance time, Time since colonoscopy beginning to cecal visualization., 1 hour|Adenoma and polyp detection, Visualization of any adenoma or polyp during colonoscopy, 1 hour|Bowel preparation agent's tolerance, Any adverse event related to polyethylene glycol intake, 1 hour|GastroBot functionality, Patient's qualification of his/her interaction with GastroBot, in accordance with the M…	NA	388	INTERVENTIONAL	Allocation: RANDOMIZED|Intervention Model: PARALLEL|Masking: DOUBLE (INVESTIGATOR, OUTCOMES_ASSESSOR)|Primary Purpose: DIAGNOSTIC	Argentina
NCT05196087	Non-Invasive Artificial Intelligence-Based Platform MonIToring Program (NIP IT!)	Biomarker	Multiple	RECRUITING	Patients who have undergone curative treatment may be at risk of relapse. This study will collect, annotate, and sequence biospecimens (blood, stool, and tissue) from patients across different tumor types to detect molecular residual disease (MRD) before metastases become radiographically or clinically detectable. This will allow for early cancer interception, and hopefully prolong relapse-free s…		Change from Baseline in ctDNA collected from biospecimens, Next-generation sequencing based ctDNA analysis, Through study completion, an average of 4 years	Number of participants that are identified as high risk of clinical relapse with artificial intelligence (AI) and machine learning algorithms, Through study completion, an average of 4 years		500	OBSERVATIONAL	Observational Model: |Time Perspective: p	Canada
NCT06657027	Artificial Intelligence-Guided Radiotherapy Planning for Glioblastoma	Treatment decision	Glioblastoma	NOT_YET_RECRUITING	The ARTPLAN-GLIO study aims to evaluate the feasibility and effectiveness of integrating artificial intelligence in personalized radiotherapy planning for glioblastomas. On the basis of previous work by our group, where a predictive model was developed from radiological characteristics extracted from MR images, this project will evaluate the use of tumor infiltration probability maps in radiother…		Feasibility of AI-Guided Radiotherapy for Glioblastoma, The primary outcome of the study is to assess the feasibility of integrating an AI-based predictive model into radiotherapy planning for patients with glioblastoma. The model uses radiomic features derived from multiparametric MRI to generate tumor infiltration probability maps, which guide the personalized adjustment of treatment volumes an…	Progression-Free Survival (PFS) at 1 Year, This outcome evaluates whether patients treated with personalized AI-guided radiotherapy experience improved progression-free survival (PFS) at one year compared to a historical control group treated with standard radiotherapy. PFS is defined as the time from the start of radiotherapy to either the first documented disease progression or death from any c…		40	OBSERVATIONAL	Observational Model: |Time Perspective: p	Spain + Norway
NCT06456203	Trial of Artificial Intelligence for Chest Radiography	Diagnosis	Lung cancer	NOT_YET_RECRUITING	Randomized Clinical Trial of the impact of Chest radiograph AI-assisted triage and report generation upon clinical outcomes and an economic analysis of impact of AI decision support on radiology service delivery.	DIAGNOSTIC_TEST: AI	Report generation time, Time for radiologist to produce each individual CXR report, 12 months|Turnaround Time, Time from patient arrival at radiography department to time for clinical team to receive report, 12 months|Time to discharge, Time from patient arrival at radiography department to time to discharge from hospital, 12 months	30-day patient readmission rate, Rate of readmission of patient to hospital after discharge within 30 days, 12 months	NA	10000	INTERVENTIONAL	Allocation: RANDOMIZED|Intervention Model: PARALLEL|Masking: NONE|Primary Purpose: DIAGNOSTIC	Singapore
NCT06915909	Robotic Prostatectomy Artificial Intelligence Low Pressure Pain (RALP) Trial	Treatment decision	Prostate cancer	NOT_YET_RECRUITING	The 'Robotic Prostatectomy Artificial Intelligence Low Pressure Pain Study Trial' aims to assess the feasibility of being able to review operative outcomes such as pain when comparing two commonly used surgical devices for the removal of prostate cancers. The data collected will inform methodologies for future, larger, multi-center trials investigating pain in patients undergoing prostate cancer …	DEVICE: surgery	Recruitment rates, Through study completion estimated to be 6-12 months|Evaluate treatment-based adverse events, serious adverse events, anticipated adverse device effects, unanticipated adverse device effects and all device deficiencies and use errors, regardless of relationship to an adverse event., Through study completion estimated to be 6-12 months|Pre-op vitals, Bloods pressure, heart rate,…		NA	40	INTERVENTIONAL	Allocation: RANDOMIZED|Intervention Model: PARALLEL|Masking: SINGLE (PARTICIPANT)|Primary Purpose: OTHER	UK
NCT07040527	Comparative Study on Medical Artificial Intelligence Algorithm Assisted and Conventional Imaging Examination Methods	Diagnosis	Chest wall tumor	NOT_YET_RECRUITING	Chest wall tumors are one of the important diseases in thoracic surgery, and surgery remains the main method for treating this disease in clinical practice. The surgery for chest wall tumors requires extensive resection, and more importantly, precise resection. If the resection range is insufficient, it is easy to cause tumor recurrence and metastasis, which affects the patient's survival; If the…		Pathological results of surgical margins for chest wall tumors, Pathological diagnosis of residual tissue cells after tumor resection, 3 years	Surgical margins planned by medical artificial intelligence, Surgical resection edges and ranges delineated with the assistance of medical artificial intelligence algorithms, 3 years|Surgical margins planned using conventional imaging techniques, The surgical resection edge and range delineated by conventional imaging examination methods, 3 years|recurrence-free survivalï¼Œ RFS, The time from sur…		100	OBSERVATIONAL	Observational Model: |Time Perspective: p	China
NCT06255808	Development of Assist Tool for Breast Examination Using the Principle of Ultrasonic Sensor	Diagnosis	Breast cancer	ACTIVE_NOT_RECRUITING	The accuracy of breast examinations and ultrasonography performed clinically to detect breast mass varies greatly depending on the physician\&#39;s skill level, and the accuracy of breast examinations by non-experts is particularly low. In this study, we aimed to validate whether the concurrent use of ultrasound sensor technology is an efficient strategy for the purpose of improving the sensitivi…		Device performance, Sensitivity/specificity/predictive value/accuracy/positive predictive value/ negative predictive value of diagnostic performance, Within 1 year after the study participant registration deadline	Artificial intelligence algorithm efficacy, Within 2 year after the study participant registration deadline		200	OBSERVATIONAL	Observational Model: |Time Perspective: p	Korea
NCT05648084	Artificial Intelligence and Cancer Staging in Upper Gastrointestinal Malignancies	Diagnosis	Esophageal + gastric cancer	COMPLETED	Esophageal and stomach cancers, which constitute cancers of the upper region of the digestive system, are cancers that are frequently observed and unfortunately have a low rate of cured patients. In these cases, the stage of cancer at diagnosis is very important for two reasons; First, the stage of the cancer is directly related to the survival time. Secondly, treatment is planned according to th…		Artificial intelligence's sensitivity and accuracy to predict the stage of the cancer, to investigate the predictive efficiency of staging and the accuracy of the algorithm developed with artificial intelligence by processing tomography images in a region where esophageal cancers are endemic, 1 year	to evaluate the post-treatment mortality, morbidity rates and complication rates of the patients, 1 year		50	OBSERVATIONAL	Observational Model: |Time Perspective: p	Turkey
NCT06945692	Assessment of Accuracy and Aesthetics Following Automated Mandibular Defect Reconstruction Using AI	Treatment decision	Head and neck cancer	NOT_YET_RECRUITING	The Aim of the study is to evaluate Accuracy of automated mandibular defect reconstruction using Artificial intelligence and assessing impact on aesthetic and occlusion outcomes using patient-specific reconstruction plates.	PROCEDURE: patient specific reconstruction plates	Accuracy Of the virtually Generated 3D model using AI, The measuring device is the AI model using the Percentage as a unit, baseline|Accuracy of AI generated model clinically, The measuring device is by Superimposition of both virtual 3-d generated model and real patient CT post operative using software ( blender ) . ( Structural Similarity Index) (SSIM), baseline	Aethetic outcome, The measuring device is Facial appearance using a 4-point score, baseline|Occlusion, The measuring device is Digital occlusion analysis using T-scan and the unit is percentage, baseline	NA	4	INTERVENTIONAL	Allocation: NA|Intervention Model: SINGLE_GROUP|Masking: NONE|Primary Purpose: TREATMENT	Egypt
NCT04079478	The AID Study: Artificial Intelligence for Colorectal Adenoma Detection	Diagnosis	Colon cancer	COMPLETED	Colonoscopy is clinically used as the gold standard for detection of colon cancer (CRC) and removal of adenomatous polyps. Despite the success of colonoscopy in reducing cancer-related deaths, there exists a disappointing level of adenomas missed at colonoscopy. "Back-to-back" colonoscopies have indicated significant miss rates of 27% for small adenomas (\< 5 mm) and 6% for adenomas of more than …	OTHER: AI	Additional diagnostic yield obtained by AI-aided colonoscopy to the yield obtained by the Standard (high-definition) colonoscopy, To compare the additional diagnostic yield obtained by AI-aided colonoscopy to the yield obtained by the Standard (high-definition) colonoscopy, 3 Months			700	OBSERVATIONAL	Observational Model: |Time Perspective: p	Italy
NCT05754229	Accuracy of Real Time Characterization in Artificial Intelligence-assisted Colonoscopy	Diagnosis	Colon cancer	ACTIVE_NOT_RECRUITING	The goal of this substudy is to investigate the accuracy of a computer-aided polyp characterization (CADx) system. The main question\[s\] it aims to answer are: â€¢ How high is the specificity of the AI system when characterizing colorectal polyps Participants will receive a standard colonoscopy, assisted by the artificial intelligence (AI) assisted system GI Genius. Researchers will compare the …	DEVICE: AI-assisted colonoscopy	True positive findings: Adenomas (histopathologically verified) characterized as adenomas by the AI system, Data from the AI system will be compared with the histopathological data for each removed polyp, 5 Months|True negative findings: Non-adenomas (histopathologically verified) characterized as non-adenomas by the AI system, Data from the AI system will be compared with the histopathological d…		NA	395	INTERVENTIONAL	Allocation: NA|Intervention Model: SINGLE_GROUP|Masking: NONE|Primary Purpose: DIAGNOSTIC	Denmark
NCT06971471	Artificial Intelligence to Solve the MissINg of Gastric Cancer (AIMING)	Diagnosis	Gastric cancer	NOT_YET_RECRUITING	Our AIMING project comprises four core work packages (WPs): WP1. Nation-level randomized controlled trial; WP2. Development of an innovative AI tool; WP3. Novel microsimulation modelling; WP4. Patient inclusion. The nation-level multi-center tandem randomized controlled trial (WP1) will contribute to a better understanding of how the real-time AI algorithm can reduce miss rate of early gastric ca…	DEVICE: Integration of Artificial Intelligence (AI) assistance to screening gastroscopy	Miss rate reduction, change of the miss rate of early gastric cancer and dysplastic lesions at upper-endoscopy when using AI-assistance (tandem)., 2025: 12 months enrollment	Change number of Detections, Change in the detection of early gastric cancer and dysplastic lesions at upper-endoscopy when using AI-assistance (parallel)., 1 day procedure and follow up for 2 years|patient satisfaction, Assessment of patient acceptability, satisfaction and tolerance, assessed by questionnaire, towards AI technology for both the detection and the characterization of gastric lesio…	NA	6600	INTERVENTIONAL	Allocation: RANDOMIZED|Intervention Model: PARALLEL|Masking: NONE|Primary Purpose: PREVENTION	Italy
NCT03452774	SYNERGY-AI: Artificial Intelligence Based Precision Oncology Clinical Trial Matching and Registry	Clinical trial matching	Multiple	RECRUITING	International registry for cancer patients evaluating the feasibility and clinical utility of an Artificial Intelligence-based precision oncology clinical trial matching tool, powered by a virtual tumor boards (VTB) program, and its clinical impact on pts with advanced cancer to facilitate clinical trial enrollment (CTE), as well as the financial impact, and potential outcomes of the intervention.	OTHER: Clinical Trial Matching	Proportion of patients Eligible for CTE versus Actual CTE, CTE Accrual, Through study completion, an average of 1 year	Impact of CTE on Overall Survival (OS), estimated by Kaplan-Meier and Cox multivariable survival analysis, OS, 4 years|Impact of CTE on Progression-Free Survival (PFS), estimated by Kaplan-Meier and Cox multivariable survival analysis, PFS, 4 years|Identification of Barriers to CTE, To identify barriers to accruals to clinical trials, as measured and reported by a questionnaire, Through study com…		50000	OBSERVATIONAL	Observational Model: |Time Perspective: p	USA
NCT05730192	EAGLE Trial CADDIE Artificial Intelligence Endoscopy	Diagnosis	Colon cancer	COMPLETED	The EAGLE study is a prospective randomized controlled multicenter parallel design trial, for the assessment of clinical performance of the CADDIE device and to confirm that the device performs as expected.	DEVICE: CADDIE	Number of Adenoma per colonoscopy (APC), Superiority of CADDIE Arm vs. control., During the procedure/surgery|Positive percent agreement (PPA), Non inferiority of CADDIE Arm vs. control., During the procedure/surgery		NA	985	INTERVENTIONAL	Allocation: RANDOMIZED|Intervention Model: PARALLEL|Masking: SINGLE (OUTCOMES_ASSESSOR)|Primary Purpose: DIAGNOSTIC	Italy+Spain+Poland
NCT06204133	Model Study on Cervical Cancer Screening Strategies and Risk Prediction	Diagnosis + Biomarker	Cervical cancer	COMPLETED	By collecting non-image medical data of women undergoing cervical screening in multiple centers in China, including age, HPV infection status, HPV infection type, TCT results, and colposcopy biopsy pathology results, a multi-source heterogeneous cervical lesion collaborative research big data platform was established. Based on artificial intelligence (AI) machine learning, cervical lesion screeni…	OTHER: Artificial intelligence model building	Cervical histopathology, Cervical histopathological diagnosis within 8 weeks, within 8 weeksï¼Œ|colposcopy, Colposcopists use colposcopic equipment to investigate the occurrence of cervical and vaginal lesions within 8 weeks, Percentage of patients diagnosed with cervical intraepithelial neoplasia of grade 3 (CIN3) or worse by cervical histopathological measurements within 8 weeks			1112846	OBSERVATIONAL	Observational Model: |Time Perspective: p	China
NCT06649591	Expert Consensus and Artificial Intelligence in Medical Decision Making in Patients with Malignant Brain Tumors	Treatment decision	Brain cancer	ACTIVE_NOT_RECRUITING	Nearly 23,000 adults are diagnosed with primary central nervous system (CNS) malignancy yearly. An additional 200,000 adults are diagnosed with brain metastasis. There are significant variations in CNS tumor treatment. However, due to significant heterogeneity in patient baseline factors, identifying unwarranted variation is challenging. Ghogawala et al have previously demonstrated that, among pa…	BEHAVIORAL: Survey	Overall Survival, Patients alive at last follow up through study completion, an average of 2 years, Through study completion, an average of 2 years	Progression free survival, Patients without definite evidence of progression by last follow up through study completion, an average of two years, Through study completion, an average of two years		225	OBSERVATIONAL	Observational Model: |Time Perspective: p	USA
NCT04921488	Interest of Artificial Intelligence in Cancer Screening Colonoscopy	Diagnosis	Colon cancer	COMPLETED	Artificial Intelligence (AI) to predict the histology of polyps per colonoscopy, offers a promising solution to reduce variation in colonoscopy performance. This new and innovative non-invasive technology will improve the quality of screening colonoscopies, and reduce the costs of colorectal cancer screening. The aim of the study is to performed a cross-sectional, multi-center study evaluating th…	DEVICE: screening colonoscopy	Estimation of the sensitivity of the automatic characterization system CAD EYE., Estimation of the sensitivity of the automatic characterization system CAD EYE for the diagnosis of the malignant character of colonic polyps. The sensitivity is calculated as the proportion of polyps detected by the CAD EYE characterization system among all the polyps that will be classified as malignant by the path…	Estimation of the CAD EYE specificity, proportion of polyps not detected by the CAD EYE characterization system among all polyps that will be classified as benign by pathological analysis calculated, as with two-sided 95% confidence interval according to the exact binomial distribution, Inclusion date (date of the colonoscopy)|Comparison of the average number of polyps detected per patient betwee…	NA	194	INTERVENTIONAL	Allocation: NA|Intervention Model: SINGLE_GROUP|Masking: NONE|Primary Purpose: DIAGNOSTIC	France
NCT05414448	Combination of Artificial Intelligence and Mucosal Exposure Device to Enhance Colorectal Neoplasia Detection	Diagnosis	Colon cancer	RECRUITING	The investigators hypothesize that the combined use of CADe system (ENDOAID) and mucosal exposure device (Endocuff VisionÂ®) would improve the adenoma detection rate when compared to CADe system alone.	DEVICE: ENDOCUFF	ADR, adenoma detection rate, During the colonoscopy	ADR for adenomas of different sizes, \<5mm, 5-10mm, \>10mm, During the colonoscopy|ADR for adenomas of different colonic segments, caecum, ascending colon, hepatic flexure, transverse colon, splenic flexure, descending colon, sigmoid colon, rectum, During the colonoscopy|Mean number of adenomas per colonoscopy, Mean number of adenomas per colonoscopy, During the colonoscopy|Advanced adenoma detec…	NA	1726	INTERVENTIONAL	Allocation: RANDOMIZED|Intervention Model: PARALLEL|Masking: DOUBLE (PARTICIPANT, OUTCOMES_ASSESSOR)|Primary Purpose: DIAGNOSTIC	Hong Kong
NCT05637788	Artificial Intelligence and Hepatocellular Carcinoma	Diagnosis + Biomarker	Liver cancer	ACTIVE_NOT_RECRUITING	To identify new relevant biomarkers for HCC patients and their risk of recurrence. Radiomics data and computer-vision data will be explored for their ability to predict the presence of particular pathological signs of aggressiveness (microvascular invasion and satellitosis), and the prognosis after surgery.	DIAGNOSTIC_TEST: CT Scan Radiomics Features Extraction	Evaluate the association between different radiomics and computer-vision features, and the survival after surgery, Evaluate the association between different radiomics (obtained by the pre-operative CT scans) and computer-vision (obtained by the photos of the remnant liver after surgery) features, and the survival after surgery (in terms of Recurrence-Free Survival and Overall Survival). Thus, to…	Evaluate the association between different radiomics and computer-vision features, and the short-terms results after surgery, Evaluate the association between different radiomics (obtained by the pre-operative CT scans) and computer-vision (obtained by the photos of the remnant liver after surgery) features, and the short-terms results after surgery (complications, biliary fistula, severity, 90-d…		535	OBSERVATIONAL	Observational Model: |Time Perspective: p	Italy
NCT05476978	Artificial Intelligence in EUS for Diagnosing Pancreatic Solid Lesions	Diagnosis	Pancreatic cancer	COMPLETED	We aim to develop an EUS-AI model which can facilitate clinical diagnosis by analyzing EUS pictures and clinical parameters of patients.	DIAGNOSTIC_TEST: EUS-AI model	The model's ability to differentiate pancreatic cancer from other pancreatic solid lesion, Receiver operating characteristic (ROC) analyses, sensitivity, specificity, accuracy, positive predictive value and negative predictive value will be used to evaluate the efficacy of the model., After the training process of the EUS-AI model is completed	The model's ability to specify the pancreatic solid lesions such as pancreatic cancer, CP, AIP and NET, Receiver operating characteristic (ROC) analyses, sensitivity, specificity, accuracy, positive predictive value and negative predictive value will be used to evaluate the efficacy of the model., After the training process of the EUS-AI model is completed		130	OBSERVATIONAL	Observational Model: |Time Perspective: p	China
NCT05653063	ARCHERY - Artificial Intelligence Based Radiotherapy Treatment Planning for Cervical, Head and Neck and Prostate Cancer	Treatment decision	Multiple	RECRUITING	The aim of this study is to look at whether an Artificial Intelligence (AI) based computer program can automate two components of the radiotherapy treatment pathway to a sufficient quality standard to enable its routine clinical use. The two components include the delineation (outlining) of anatomical areas that are at risk of tumour spread and at risk of radiation damage, and the definition of t…	OTHER: A web-based artificial intelligence (AI) auto-planning tool	Proportion of radiotherapy treatment plans that have contours and dosimetry that meet pre-defined criteria for clinical acceptability, Prior to first treatment	comparison of time and human resource requirements between producing automated radiotherapy treatment plans using artificial intelligence and producing treatment plans using the standard manual pathway, radiotherapy plan preparation process pre treatment|Comparison of radiotherapy treatment costs using the artificial intelligence automated pathway and standard manual planning pathway, radiotherap…		990	OBSERVATIONAL	Observational Model: |Time Perspective: p	South Africa
NCT07112599	Study of High-risk Prostate Cancer About Predicting Lymph Node Metastasis by Artificial Intelligence Multi-omics Analysis	Biomarker	Prostate cancer	NOT_YET_RECRUITING	The pathological-omics and imaging-omics in this study were combined to construct an artificial intelligence (AI) model that can predict whether high-risk prostate cancer patients will have lymph node metastasis. The model determines whether the patient has lymph node metastasis based on the follow-up results (MRI) before radical resection of the prostate and the pathological section image inform…		The area under curve (AUC) of Receiver Operating Characteristic (ROC) curves of the radiopathology artificial intelligence model, The area under curve (AUC) of Receiver Operating Characteristic (ROC) curves of the radiopathomics artificial intelligence model for predicting lymph node metastasis in high-risk prostate cancer patients, baseline	The specificity of the radiopathology artificial intelligence model, The specificity of the radiopathomics artificial intelligence model for predicting lymph node metastasis in high-risk prostate cancer patients., baseline		2000	OBSERVATIONAL	Observational Model: |Time Perspective: p	China
NCT06636188	A Chatbot to Reduce Physical and Psychological Distress of Patients With Head and Neck Cancer Undergoing Radiotherapy	Supportive care	Head and neck cancer	ACTIVE_NOT_RECRUITING	The goal of this clinical trial is to assess the effectiveness of the Digi-Coach chatbot for reducing physical and psychological distress in people undergoing radiotherapy for head and neck cancer. The main question it aims to answer is: How effective is the Digi-Coach chatbot in reducing physical and psychological distress? Researchers will compare Digi-Coach chatbot to usual nursing care to see…	OTHER: Digi-Coach Chatbot	National Comprehensive Cancer Network Distress Thermometer, A 2-item measurement that has participants first rate their distress levels on a scale of 0 (no distress) to 10 (extreme distress) and then self-report their concerns by choosing from a given list of physical, emotional, social, practical, spiritual, or other concerns., 1 week, 8 weeks, and 12 weeks	Memorial Symptom Assessment Scale, 32-item comprehensive tool for assessing cancer-related symptom burden with three analysis domains of symptom severity (1 = slight, 4 = very severe), prevalence (1 = rarely, 4 = almost constantly), and distress (0 = not at all, 4 = very much)., 1 week, 8 weeks, and 12 weeks|Functional Assessment of Cancer Therapy-Head and Neck, 27 items on the general well-being…	NA	138	INTERVENTIONAL	Allocation: RANDOMIZED|Intervention Model: PARALLEL|Masking: SINGLE (OUTCOMES_ASSESSOR)|Primary Purpose: SUPPORTIVE_CARE	Hong Kong
NCT05246163	ARTIficial Intelligence-based Smartphone Application for Skin Cancer Detection	Diagnosis	Skin cancer	RECRUITING	The aim of this project is to assess whether a specific smartphone application (Skinvision AppÂ®) can be used as a tool to preselect skin lesions suspicious for skin cancer that require urgent medical advice.		Diagnostic performance of the Skinvision application, To evaluate the sensitivity and specificity of the application. The risk assessment of the application will be compared to the gold standard. The gold standard is defined as the histopathologic diagnosis (in biopsied and excised lesions) or clinical assessment by one or two experienced dermatologists. The risk assessment of the application is …	Usability and reproducibility of the Skinvision application, To examine the usability and reproducibility of the application. Lesion-specific parameters will be collected (e.g., localization, hair or other disturbing factors, etc). A repeated analysis of one or more specific lesions will be made in different lighting conditions and from different camera positions. Given the evolution of the camer…		2500	OBSERVATIONAL	Observational Model: |Time Perspective: p	Belgium
NCT05426135	Artificial Intelligence System for Assessment of Tumor Risk and Diagnosis and Treatment	Diagnosis + Biomarker + Treatment decision	Multiple	RECRUITING	To improve the accuracy of risk prediction, screening and treatment outcome of cancer, we aim to establish a medical database that includes standardized and structured clinical diagnosis and treatment information, image features, pathological features, and multi-omics information and to develop a multi-modal data fusion-based technology system using artificial intelligence technology based on dat…		The outcome of clinical diagnosis of suspected patients with lung cancer/pulmonary nodular (Benign/Malignant nodule), The outcome of clinical diagnosis of patients with lung cancer/pulmonary nodular (Benign/Malignant nodule). â‘ Benign nodule â‘¡ Malignant neoplasm/nodule: squamous cell carcinoma, adenocarcinoma, small cell carcinoma, and large cell carcinoma., 2022-2026|The outcome of clinical d…			3000	OBSERVATIONAL	Observational Model: |Time Perspective: p	China
NCT06630078	Artificial Intelligence-based Voice Assessment of Children and Adults Respiratory Conditions	Diagnosis + Biomarker	Head and neck cancer	NOT_YET_RECRUITING	Acute and Chronic respiratory conditions represent a leading cause of death and morbidity in children and adults worldwide. The diagnosis of bronchiolitis and asthmatic exacerbations is based on clinical, and mostly subjective, clinical parameters with moderately accurate prognostic role. Patients undergoing neck radiotherapy need invasive assessments of larynx. A simple biomarker like Voice may …	DEVICE: Wevosys acoustic analysis	Acoustic parameters of voice signal in children, Fundamental frequency (F0), measured in Hertz, is defined as the number of times a sound wave produced by the vocal cords repeats during a given time period, it is also the number of cycles of opening/closure of the glottis., enrollment; 24 and 48 hours post-therapy; 24 months|Acoustic parameters of voice signal in children, Jitter (%) is the varia…		NA	200	INTERVENTIONAL	Allocation: NA|Intervention Model: SINGLE_GROUP|Masking: NONE|Primary Purpose: DIAGNOSTIC	Italy
NCT05443412	Artificial Intelligence (AI)-Assisted Risk-based Prostate Cancer Detection	Diagnosis + Biomarker	Prostate cancer	RECRUITING	This is a prospective clinical study recruiting 510 men at risk of PCa to undergo urine, blood, AI-assisted ultrasound and AI-assisted MRI investigations to stratify risk of clinically significant PCa (csPCa). (sample size calculation in section 5)	DIAGNOSTIC_TEST: Diagnostic test for prostate cancer	Diagnosis of clinically significant Prostate cancer (csPCa); â€¢ csPCa is diagnosis of ISUP Grade group â‰¥2 prostate cancer in at least 1 biopsy core, Assessed by by machine learning algorithms utilizing clinical parameters, novel biomarkers and AI-assisted imaging, Through study completion, an average of 1 year	Diagnosis of any grade of prostate cancer, Assessed by prostate biopsy, Through study completion, an average of 1 year|Proportion of men with diagnosis of clinically insignificant prostate cancer, Assessed by prostate biopsy, Through study completion, an average of 1 year|Prostate biopsies that can be avoided, Assessed by using different machine learning algorithms, Through study completion, an a…		510	OBSERVATIONAL	Observational Model: |Time Perspective: p	Hong Kong
NCT06978075	Artificial Intelligence Combined With 3D-Preformed Chest Wall Defection Reconstruction System in Chest Wall Tumor Surgery	Treatment decision	Chest wall tumor	NOT_YET_RECRUITING	Chest wall tumors should be completely resection as much as possible while malignant chest wall tumors should be extensively resection. If not completely resection, it will recur in the short time and affect the patient's survival. At present, the surgical resection range mainly relies on preoperative imaging examination and the experience of the surgeon. It lacks precise guidance. This can easil…	DEVICE: Chest wall tumor resection by the artificial intelgent assistent	the tumor status of surgical margin, Visible tumor residue with naked eye, tumor cells visible under microscope, no tumor cells observed under microscope, 3 year	Stability after chest wall reconstruction, 3D pre formed titanium plates are used for chest wall defect reconstruction. Based on the size and shape of the defect during surgery, suitable titanium plates are selected and fixed with nooses for chest wall defect reconstruction surgery., 3 year	NA	50	INTERVENTIONAL	Allocation: NA|Intervention Model: SINGLE_GROUP|Masking: NONE|Primary Purpose: TREATMENT	China
NCT03840590	Adenoma Detection Rate Using AI System in China	Diagnosis	Colon cancer	COMPLETED	The primary aim of this study is - to explore the usefulness of Artificial Intelligence system in colonoscopy on adenoma detection rate (ADR). Other aims include to explore the data below when Artificial Intelligence is used. Mean adenomas detected per procedure, MAP Proximal Adenoma detection rate, pADR Polyp detection rate, PDR Proximal polyp detection rate, pPDR Mean polyps detected per proced…	DEVICE: CSK AI system|DEVICE: Standard Colonoscopy	Adenoma detection rate, ADR, ADR refer to the rate of adenoma detection, calculated as the proportion of subjects with at least one adenoma., At the end of the procedure, up to 1 hour.	Polyp detection rate, PDR, PDR refer to the rate of polyp detection, calculated as the proportion of subjects with at least one polyp., At the end of the procedure, up to 1 hour.	NA	743	INTERVENTIONAL	Allocation: RANDOMIZED|Intervention Model: PARALLEL|Masking: NONE|Primary Purpose: DIAGNOSTIC	China
NCT06644248	AI Model for Cervical Cancer Detection From Colposcopy Images	Diagnosis	Cervical cancer	RECRUITING	Cervical cancer is a significant health issue, particularly in low-income countries, where late diagnosis and limited access to screenings contribute to high mortality rates. This study aims to develop and evaluate an artificial intelligence (AI) model to analyze colposcopic images for detecting cervical cancer more accurately and efficiently. Colposcopy, a procedure used to examine the cervix fo…	DIAGNOSTIC_TEST: Colposcopy	Swede Score Evaluation, The Swede score will be used to evaluate the severity of cervical abnormalities identified in colposcopic images. This scoring system assesses various colposcopic findings, including acetowhiteness, lesion size, and vascular patterns, to determine the effectiveness of the AI model in evaluating cervical abnormalities., 12 hours	Transformation Zone Classification Accuracy, The metric used includes accuracy, precision, recall, and F1-score for the classification of the transformation zone (TZ) in colposcopic images by the AI model. These metrics will assess the effectiveness of the AI model in identifying and classifying the transformation zone in colposcopic images., 12 hours		500	OBSERVATIONAL	Observational Model: |Time Perspective: p	Bangladesh
NCT05081531	AI for Head Neck Cancer Treated With Adaptive RadioTherapy (RadiomicART)	Treatment decision	Head and neck cancer	ACTIVE_NOT_RECRUITING	Current clinical management algorithms for squamous cell carcinoma of head and neck (HNSCC) involve the use of surgery and / or radiotherapy (RT) depending on the stage of the disease at diagnosis. Radical RT, exclusive or in combination with systemic therapy, represents an effective therapeutic option according to the international guidelines. Despite the recent technological advancements in the…	RADIATION: Adaptive Radiotherapy	Locoregional recurrence free survival, Locoregional recurrence free survival in head and neck cancer patients treated with adaptive radiotherapy, 1 year	Progression Free Survival, Progression Free Survival in head and neck cancer patients treated with adaptive radiotherapy, 1 year|Overall Survival, Overall Survival in head and neck cancer patients treated with adaptive radiotherapy, 1 year	NA	50	INTERVENTIONAL	Allocation: NA|Intervention Model: SINGLE_GROUP|Masking: NONE|Primary Purpose: TREATMENT	Italy
NCT04040114	Improving Skin Cancer Management With Artificial Intelligence (04.17 SMARTI)	Diagnosis	Skin cancer	COMPLETED	The study is designed to be able to prove if the Molemap Artificial Intelligence (AI) algorithm can be used as a diagnostic aid in a clinical setting. This study will determine whether the diagnostic accuracy of the Molemap AI algorithm is comparable to a specialist dermatologist, teledermatologist and registrar (as a surrogate for a general practitioner). The study patient population will be adu…	DEVICE: Molemap Skin Cancer Triage Artificial Intelligence Device	Diagnostic accuracy of the device when compared prospectively to a teledermatologist assesment, Sensitivity and specificity of the algorithm compared to the teledermatologist., 12 months	Diagnostic accuracy of the device when used prospectively as compared to a dermatologist assessment, Sensitivity and specificity of the algorithm compared to the dermatologist., 12 months|Diagnostic accuracy of the device compared to teledermatologist, dermatologist and registrar using histopathology as 'gold standard' for any lesions biopsied., Sensitivity and specificity of the algorithm compar…	NA	200	INTERVENTIONAL	Allocation: NON_RANDOMIZED|Intervention Model: SEQUENTIAL|Masking: SINGLE (OUTCOMES_ASSESSOR)|Primary Purpose: DIAGNOSTIC	Australia
NCT05819099	The Role of Artificial Intelligence in Endoscopic Diagnosis of Esophagogastric Junctional Adenocarcinomaï¼šA Single Center, Case-control, Diagnostic Study	Diagnosis	Esophageal + gastric cancer	NOT_YET_RECRUITING	This is a single center, case-control, diagnostic study.The aim of this study is to use deep learning methods to retrospectively analyze the imaging data of gastrointestinal endoscopy in Qilu Hospital, and construct an artificial intelligence model based on endoscopic images for detecting and determining the depth of invasion of esophagogastric junctional adenocarcinoma.This study will also compa…	DIAGNOSTIC_TEST: An Intelligent Endoscopic Diagnosis System Developed and Verified Based on Deep Learning	Sensitivity, The researchers calculated the sensitivity of the established AI model and compared it with endoscopists of different levels., 36 months|Specificity, The researchers calculated the specificity of the established AI model and compared it with endoscopists of different levels., 36 months|Negative predictive value, The researchers calculated the negative predictive value of the establis…			200	OBSERVATIONAL	Observational Model: |Time Perspective: p	China
NCT06746324	Assessing AI for Detecting Lung Nodules and Cancer: Pre- and Post-Deployment Study	Diagnosis	Lung cancer	NOT_YET_RECRUITING	The study evaluates the impact of qXR-LN compared to standard radiologist-only interpretations before and after AI deployment. The goal is to compare how well lung nodules and cancers are detected in two time periods: before and after the implementation of the AI tool in routine clinical practice. The study aims to determine whether the AI system can help radiologists identify more actionable lun…		Difference in Nodule Detection Rate Between Pre- and Post-Deployment Cohorts, Compare the proportion of patients with lung nodules detected on chest X-rays before and after implementing the AI tool (qXR-LN). Lung nodule detection will be determined by radiological interpretation of chest X-rays. For the pre-deployment cohort, the presence or absence of nodules will be derived from radiology repor…	Percentage of Lung Cancer Diagnosed Through Nodule Pathway, Assess the difference in the percentage of lung cancer cases diagnosed via the nodule pathway in pre- and post-deployment cohorts. Lung cancer diagnosis and staging will be confirmed through pathology reports (biopsy results) and/or imaging follow-up (CT/PET), as documented in the electronic health record (EHR) and the Radiology Informat…		200000	OBSERVATIONAL	Observational Model: |Time Perspective: p	USA
NCT07068139	AI-Based Prediction of Stage and Survival in Non-Small Cell Lung Cancer: A Retrospective Study	Biomarker	Lung cancer	ACTIVE_NOT_RECRUITING	This study aims to evaluate the role of artificial intelligence (AI) in predicting disease stage and survival in patients diagnosed with non-small cell lung cancer (NSCLC). Using a retrospective design, the research will analyze radiologic imaging data (PET-CT and chest CT) and corresponding histopathological results of patients who underwent lung cancer surgery at Ondokuz Mayis University Hospit…	OTHER: AI-Based Predictive Modeling	Development of AI Model for Predicting Tumor Stage and Survival, The primary outcome of this study is to develop and validate a deep learning-based artificial intelligence model that can predict postoperative tumor stage and survival in patients with non-small cell lung cancer using preoperative PET-CT and chest CT imaging data. The primary outcome will be considered achieved when at least 80% of…			150	OBSERVATIONAL	Observational Model: |Time Perspective: p	Turkey
NCT06621225	Artificial Intelligence in Colonoscopy	Diagnosis	Colon cancer	COMPLETED	N = 264 patients (50% female) aged 75 years and above undergoing colonoscopy were enrolled. Patients were randomly assigned into one of the three intervention groups: the primary intervention arm (CADe in combination with the MED), the second group with MED alone, and the control group with WLE. All detected lesions were removed and sent to histopathology for diagnosis. The primary outcome was th…	DEVICE: Artificial Intelligence|DEVICE: Mucosal Exposure Device	Primary Outcome Measure, The primary outcome of interest was adenoma detection rate (ADR), defined as the percentage of patients in whom at least one histologically proven adenoma or carcinoma was identified during colonoscopy., 181 days	Secondary Outcome Measure, Secondary outcomes included Adenoam Detection Rate in the left colon in our cohort of patients., 181 days	NA	264	INTERVENTIONAL	Allocation: RANDOMIZED|Intervention Model: PARALLEL|Masking: TRIPLE (PARTICIPANT, CARE_PROVIDER, INVESTIGATOR)|Primary Purpose: SCREENING	USA
NCT04949776	Artificial Intelligence in Breast Cancer Screening Programs in CÃ³rdoba (AITIC)	Diagnosis	Breast cancer	UNKNOWN	The use of artificial intelligence software in breast screening (TransparaÂ®) makes it possible to identify studies with a very low probability of cancer. The hypothesis raised in this work is that reading strategies based on artificial intelligence (single or double reading only of cases with a score\> 7 with TransparaÂ®), allow reducing the workload of a screening program by more than 50 % with…	DIAGNOSTIC_TEST: Mammograms	Assessment of Workload of each strategy, The workload of each strategy shall be assessed by multiplying the average time for a reading of that strategy by the total number of readings of that strategy. The average reading time of a case in each strategy shall be calculated from the measurement of the individual reading time in a sample of 500 cases in each strategy., In the middle of the study, a…	Positive predictive value of referrals, Proportion of women diagnosed with breast cancer among those referred to the hospital., In the middle of the study, at 1 year.|Positive predictive value of referrals, Proportion of women diagnosed with breast cancer among those referred to the hospital., At the end of the study, at 2 years.|Positive predictive value of biopsies, Proportion of women with bre…	NA	27000	INTERVENTIONAL	Allocation: NA|Intervention Model: SINGLE_GROUP|Masking: NONE|Primary Purpose: DIAGNOSTIC	Spain
NCT04260321	The AID Study 2: Artificial Intelligence for Colorectal Adenoma Detection 2	Diagnosis	Colon cancer	COMPLETED	Colonoscopy is clinically used as the gold standard for detection of colon cancer (CRC) and removal of adenomatous polyps. Despite the success of colonoscopy in reducing cancer-related deaths, there exists a disappointing level of adenomas missed at colonoscopy. "Back-to-back" colonoscopies have indicated significant miss rates of 27% for small adenomas (\< 5 mm) and 6% for adenomas of more than …	DEVICE: AI	Non-inferiority of AI-aided colonoscopy in terms of ADR, The proportion of participants with at least one adenoma (per-patient analysis)., 5 Months			700	OBSERVATIONAL	Observational Model: |Time Perspective: p	Italy+Switerzland
NCT06031818	Usability and Clinical Effectiveness of an Interpretable Deep Learning Framework for Post-Hepatectomy Liver Failure Prediction	Biomarker	Liver cancer	RECRUITING	The goal of this in-silico clinical trial is to learn about the usability and clinical effectiveness of an interpretable deep learning framework (VAE-MLP) using counterfactual explanations and layerwise relevance propagation for prediction of post-hepatectomy liver failure (PHLF) in patients with hepatocellular carcinoma (HCC). The main questions it aims to answer are: * To investigate the usabil…	OTHER: The explanation of deep learning framework (VAE-MLP) , including counterfactual explanations and layerwise relevance propagation|OTHER: The model prediction|OTHER: The model prediction and the explanation of deep learning framework (VAE-MLP) , including counterfactual explanations and layerwise relevance propagation	Clinical effectiveness of the explanation framework, The accuracy, sensitivity and specificity will be compared between the prediction made with and without the explanation of the DL model to determine the clinical effectiveness of the explanation framework., From enrollment to the end of trial at 8 weeks	Usability of the explanation framework, The score of the Likert scale of a designed questionnaire is used to evaluate the usability of the framework. Each item is given a score from 1 to 5. Higher scores mean a better outcome., From enrollment to the end of trial at 8 weeks		80	OBSERVATIONAL	Observational Model: |Time Perspective: p	China
NCT04527510	Remote Breast Cancer Screening Study	Diagnosis	Breast cancer	ACTIVE_NOT_RECRUITING	A multi-center, prospective, cohort study to evaluate the efficiency of breast cancer screening based on Automated Breast Ultrasound (AB US) with remote reading mode.	DIAGNOSTIC_TEST: Conventional-reading|DIAGNOSTIC_TEST: Second-reading|DIAGNOSTIC_TEST: Concurrent-reading|DIAGNOSTIC_TEST: Tow views-reading|DIAGNOSTIC_TEST: Handheld US-screening	The performance of breast cancer screening based on AB US with remote reading mode, The performance of breast cancer screening based on AB US with remote reading mode will be evaluated by cancer detection rate, recall rate, sensitivity, specificity, positive predictive value, early detection of breast cancer, interval cancers and time for image acquisition and interpretation., 4 years	Evaluate the performance of AI on breast cancer screening based on AB US with remote reading mode, Evaluate the performance of AI on breast cancer screening based on AB US with remote reading mode (Conventional-reading vs. Second-reading / Concurrent-reading), 4 years|Evaluate the performance of the image acquisition and interpretation modes in breast cancer screening based on AB US with remote r…		6333	OBSERVATIONAL	Observational Model: |Time Perspective: p	China
NCT05489341	Artificial Intelligence and Radiologists at Prostate Cancer Detection in MRI: The PI-CAI Challenge	Diagnosis	Prostate cancer	COMPLETED	The PI-CAI challenge aims to validate the diagnostic performance of artificial intelligence (AI) and radiologists at clinically significant prostate cancer (csPCa) detection/diagnosis in MRI, with respect to histopathology and follow-up (â‰¥ 3 years) as reference. The study hypothesizes that state-of-the-art AI algorithms, trained using thousands of patient exams, are non-inferior to radiologists…	DIAGNOSTIC_TEST: Histopathology and Magnetic Resonance Imaging with Follow-Up|DIAGNOSTIC_TEST: Histopathology and Magnetic Resonance Imaging	AI vs Radiologists from Reader Study, Diagnostic performance of the top 5 AI models from the grand challenge and 50+ radiologists from the reader study, at csPCa detection/diagnosis in prostate bpMRI, with respect to histopathology and MRI with follow-up (â‰¥ 3 years) as reference, to assess the clinical viability of present-day AI solutions., 6 months|AI vs Radiologists from Clinical Routine, Di…	AI vs AI, Diagnostic performance of the top 5 AI models from the grand challenge, at csPCa detection/diagnosis in prostate bpMRI, with respect to histopathology and MRI with follow-up (â‰¥ 3 years) as reference, to deduce the optimal AI model architecture for this given task., 6 months|Radiologists vs Radiologists from Reader Study, Diagnostic performance and inter-reader variability of 50+ radio…		10207	OBSERVATIONAL	Observational Model: |Time Perspective: p	Netherlands
NCT04675138	Development of a Clinical Decision Support System With Artificial Intelligence for Cancer Care	Treatment decision	Esophageal + gastric cancer	RECRUITING	Clinical Decision Support Systems (CDSSs) to augment clinical care and decision making. These are platforms which aim to improve healthcare delivery by enhancing medical decisions with targeted clinical knowledge, patient information, and other health information. In view of the benefit of developing a CDSS, we sought to develop an alternative CDSS for oncologic therapy selection through a partne…	OTHER: No intervention will be provided to the subject	Concordance Rate, Comparative agreement in recommendations between the two study groups, as measured by concordance rate, 1 to 2 years	Reason for Discordance, To identify the reason for the discordance, 1 to 2 years		1000	OBSERVATIONAL	Observational Model: |Time Perspective: p	Singapore+UK+Sweden
NCT06662708	Artificial Intelligence Models for Precision Prediction and Treatment of Prostate Cancer	Biomarker + treatment decision	Prostate cancer	NOT_YET_RECRUITING	The aim of this clinical trial is whether artificial intelligence models can be used for accurate clinical preoperative diagnosis and postoperative diagnosis of pathological findings, and will also measure the accuracy of the predictions made by the artificial intelligence models.The main target questions addressed by the model building are: 1. whether the AI model can learn from preoperative MRI…	DIAGNOSTIC_TEST: Accurate Prediction Artificial Intelligence Models	Prediction of postradical prostate cancer pathology after radical prostatectomy using the 'AUC' comprehensive assessment model, 'AUC' refers to the area under the ROC (Receiver Operating Characteristic) curve, which indicates the performance of the model in predicting immunohistochemistry-related pathological information of prostate cancer after surgery, and the AUC ranges from 0-1, with the larg…	Assess the amount of cost difference between the predictive model and the clinical approach by "economic cost savings", Compare the difference in costs incurred using a predictive model with those predicted using a clinical approach, the difference will be in yuan., From subject enrolment to initial post-surgery/puncture recovery, usually 30-90 days.|"Diagnostic Time" evaluate the time taken to p…	NA	200	INTERVENTIONAL	Allocation: RANDOMIZED|Intervention Model: PARALLEL|Masking: TRIPLE (PARTICIPANT, CARE_PROVIDER, OUTCOMES_ASSESSOR)|Primary Purpose: DIAGNOSTIC	China
NCT06317610	Artificial Intelligence Model for Growth Prediction of Ovarian Cancer Organoids	Biomarker	Ovarian cancer	RECRUITING	The present study aims to collect early bright field image of patient-derived organoids with ovarian cancer. By leveraging artificial intelligence, this study will seek to construct and refine algorithms that able to predict growth of ovarian cancer organoids.	OTHER: growth prediction of ovarian cancer organoids in the frame of bright field image by leveraging AI	AUC of growth prediction performance using deep learning model, AUC =Area under receiver operating characteristic curve, up to 3 years|Accuracy of growth prediction using deep learning model, Accuracy=( the number of correctly classified samples)/( the number of total samples), up to 3 years			100	OBSERVATIONAL	Observational Model: |Time Perspective: p	China
NCT04859530	Automated Cervical Cancer Screening Using a Smartphone-based Artificial Intelligence Classifier	Diagnosis	Cervical cancer	RECRUITING	Cervical cancer remains a major public health challenge in low- and middle-income countries (LMICs) due to financial and logistical issues. The World Health Organization (WHO) recommendation for cervical cancer screening in LMICs includes Human Papillomavirus (HPV) testing as primary screening followed by visual inspection with acetic acid (VIA) and treatment. However, VIA is a subjective procedu…	DIAGNOSTIC_TEST: AVC test	Estimate accuracy of the AVC test, by including metrics such as sensitivity, specificity, positive predictive value and negative predictive value using histologic assessment as reference standard., 2 years	Compare accuracy of the AVC test and VIA to detect cervical precancer and cancer, using histopathology as gold standard., 2 years|Compare accuracy of the AVC test and cytology to detect cervical precancer and cancer, using histopathology as gold standard., 2 years|Estimate feasibility of the AVC test, by women and healthcare providers using qualitative and quantitative methods., 2 years|Estimate …	NA	5886	INTERVENTIONAL	Allocation: NA|Intervention Model: SINGLE_GROUP|Masking: NONE|Primary Purpose: PREVENTION	Cameroon
NCT05513638	Artificial Intelligence-Based Computer-Aided Diagnosis of Prostate Cancer	Diagnosis	Prostate cancer	RECRUITING	One-fifth of all men will develop clinically significant prostate cancers (CsPC) in their lifetime. An estimated 268,490 new prostate cancer (PCa) cases and 34,500 deaths are expected in the United States during the year 2022, making PCa the second most common cause of cancer-related deaths in men. MRI with the Prostate Imaging Reporting and Data System (PI-RADS) is a current widely used communic…	DIAGNOSTIC_TEST: the clinical use of artificial intelligence in the diagnosis of prostate cancer	biopsy or surgery confirmed newly-diagnosed prostate cancer and clinically significant prostate cancer, Biopsy or surgery confirmed newly-diagnosed prostate cancer and clinically significant prostate cancer will serve as our primary outcome. Details of follow up and disease progression for a period of two years following mp-MRI will also be collected. For patients with no suspicious lesions on mp…	surgery confirmed T and N staging of prostate cancer, surgery confirmed T and N staging of prostate cancer, Aug,22nd,2022-Aug,22nd,2024|positive rate of prostate biopsy, positive rate of prostate biopsy in each arm, Aug,22nd,2022-Aug,22nd,2024|the total reviewing time, The total reviewing time of radiologists will be measured in this aim. The reviewing time will be defined as the time from initia…		2000	OBSERVATIONAL	Observational Model: |Time Perspective: p	China
NCT05048095	Artificial Intelligence in Breast Cancer Screening in Region Ã–stergÃ¶tland Linkoping	Diagnosis	Breast cancer	COMPLETED	The purpose of this observational study is to assess whether the use of AI (TransparaÂ®) can lead to an improved quality of a double reading mammography screening program. This is investigated by performing AI as a third reader and as a decision support during the consensus meeting, compared with conventional mammography screening (double reading and consensus without AI).	OTHER: AI cancer detection system	Cancer Detection rate, Proportion of women diagnosed with breast cancer among those recalled after consensus, After 4 months of inclusion|Recall or referral rate, Proportion of women who are referred for further diagnostic workup after consensus, After 4 months of inclusion|Positive predictive value of referrals, Proportion of women diagnosed with breast cancer among those referred, After 4 month…	Positive predictive value of TransparaÂ® scores, Proportion of breast cancers diagnosed among women with a given AI score, After 4 months of inclusion		15500	OBSERVATIONAL	Observational Model: |Time Perspective: p	Sweden
NCT06582446	Artificial Intelligence to Personalize Prostate Cancer Treatment (the HypoElect Trial)	Treatment decision	Prostate cancer	RECRUITING	A prospective, single-arm phase II study is the individualization of RT for patients with high-risk localized PCa based on multimodal artificial intelligence (MMAI). All patients will receive the current standard of care: (i) a dose escalation to the prostate via HDR brachytherapy, (ii) two years of ADT and (iii) whole-pelvis UHF-RT (5 fractions).	DRUG: Androgen Deprivation Therapy (ADT) - Goserelin|RADIATION: High-Dose-Rate Interstitial Brachytherapy (HDR BRT)|RADIATION: radiotherapy	cumulative GU toxicity, Primary endpoint is cumulative GU toxicity according to RTOG grading after minimum FU time of two years., two years	Time to local or regional failure, Time to local or regional failure; after end of RT. Local or regional recurrences have to be confirmed by PSMA-PET or mpMR imaging. For the diagnosis of local failure a verification via biopsy is warranted., two and five years after RT|MMAI classifier, Prognostic influence of MMAI classifier for outcome; the ArteraAI Prostate Test score (ranging from 0.0 to 1.0)…	PHASE2	30	INTERVENTIONAL	Allocation: NA|Intervention Model: SINGLE_GROUP|Masking: NONE|Primary Purpose: TREATMENT	Cyprus
NCT06468332	Artificial Intelligence-based Platform, Integrating Pathologic, Imaging and Molecular Profiles of Prostate Cancer	Biomarker	Prostate cancer	RECRUITING	The goal of this observational study is to use an artificial intelligence-based platform, integrating clinical, pathologic, imaging, genomic and transcriptomic profiles of prostate cancer in order to outperform currently available risk-stratification tools. Thus could lead to a better risk assessment of prostate cancer progression and recurrence. A key challenge in managing non-metastatic Prostat…		integration of pathologic, imaging, genomic and transcriptomic profiles of prostate cancer, Main outcome of preliminary phase is represented by the capability of the multiplex network to integrate several information in order to set up and build an artificial intelligence-based platform which is able to better define risk-stratification in prostate cancer. In this phase Formalin-fixed, paraffin-e…			400	OBSERVATIONAL	Observational Model: |Time Perspective: p	Italy
NCT04843176	Artificial Intelligence vs. LIRADS in Diagnosing HCC on CT	Diagnosis	Liver cancer	RECRUITING	Liver cancer is the sixth most commonly diagnosed cancer and the fourth leading cause of cancer death worldwide. It is the 3rd most common cause of cancer death in Hong Kong. The five-year survival rates of liver cancer differ greatly with disease staging, ranging from 91.5% in early-stage to 11% in late-stage. The early and accurate diagnosis of liver cancer is paramount in improving cancer surv…	DIAGNOSTIC_TEST: Prototype artificial intelligence algorithm|DIAGNOSTIC_TEST: LI-RADS	Diagnostic accuracy for HCC, Number of participants diagnosed with HCC using a composite clinical reference standard. A lesion will be considered positive for HCC based on histology (biopsy, surgical resection or explant) or achieving LR-5 criteria in subsequent imaging. A lesion will be considered negative for HCC if it demonstrated stability at imaging for at least 12 months, unequivocal sponta…	Other diagnostic performance parameters for HCC, Number of participants diagnosed with HCC using a composite clinical reference standard. A lesion will be considered positive for HCC based on histology (biopsy, surgical resection or explant) or achieving LR-5 criteria in subsequent imaging. A lesion will be considered negative for HCC if it demonstrated stability at imaging for at least 12 months…	NA	250	INTERVENTIONAL	Allocation: RANDOMIZED|Intervention Model: PARALLEL|Masking: SINGLE (INVESTIGATOR)|Primary Purpose: DIAGNOSTIC	Hong Kong
NCT04313140	Virtual Biopsy Development to Identify Patient's Glioma Grade at the CHU of Poitiers Using Magnetic Resonance Imaging	Diagnosis	Glioma	RECRUITING	Glioma is a tumor of the central nervous system. These lesions are sorted with the WHO ranking regarding the tumoral oncotype. The tumoral MRI assessment is the first step before any medical decision. Currently, only anatomical biopsy can give the tumor grade definition and help to define the most adapted treatment.	DIAGNOSTIC_TEST: Diagnostic test	Validation of the virtual biopsy in the context of gliomas through the use of statistical learning algorithms (artificial intelligence) compared to the biopsy., Evaluate the diagnostic capabilities of artificial intelligence algorithms for virtual biopsy based on sensitivity and specificity, The MRI examination (for 2 hours 30 minutes)		NA	500	INTERVENTIONAL	Allocation: NA|Intervention Model: SINGLE_GROUP|Masking: NONE|Primary Purpose: DIAGNOSTIC	France
NCT06761742	Development of AI Model for Renal Tumor Diagnosis Using CT and Lab Tests	Diagnosis	Renal cancer	COMPLETED	This multi-center retrospective study aims to develop a multimodal artificial intelligence diagnostic model using preoperative contrast-enhanced CT images and routine laboratory parameters from patients with renal tumors. The model is designed to assist clinicians in accurately predicting the pathological subtypes of renal tumors preoperatively, enabling detailed diagnoses and advancing precision…		postoperative pathological report, From the time of surgery to the release of the postoperative pathological report (typically within 2 weeks post-surgery).			1922	OBSERVATIONAL	Observational Model: |Time Perspective: p	China
NCT06182332	An Artificial Intelligence Algorithm for Identifying Gynecologic Cancer Patients in Need of Outpatient Palliative Care	Treatment decision	Gynecologic cancer	COMPLETED	This clinical trial tests an artificial intelligence (AI) algorithm for its ability to identify patients who may benefit from a palliative care consult for gynecologic cancer that has spread from where it first started to nearby tissue, lymph nodes, or distant parts of the body (advanced). A significant delay in referral to palliative care often occurs among patients with cancer. This delay can l…	OTHER: Electronic Health Record Review|OTHER: Internet-Based Intervention	Timely identification for need of palliative care, Will be measured as time to the electronic record of consult by the palliative care team in the outpatient setting., Up to 6 months	Number of palliative care consultations, Number of palliative care consultations will be assessed as the number of participants who receive palliative care consultations., Up to 6 months|Number of advanced care planning notes documented in the electronic health record, Participant electronic health records will be reviewed for the number of advanced care planning notes listed., Up to 6 months|Num…	NA	221	INTERVENTIONAL	Allocation: NA|Intervention Model: SINGLE_GROUP|Masking: NONE|Primary Purpose: SCREENING	USA
NCT07095751	Artificial Intelligence-assisted Uro-Cam Catheter Assessment System for Diagnosing Bladder Cancer	Diagnosis	Bladder cancer	NOT_YET_RECRUITING	This is a single-arm study investigating the safety, feasibility and diagnostic performance of AI-assisted Uro-Cam catheter assessment that will be performed at the Prince of Wales Hospital. All patients who are referred to the urology outpatient clinic for hematuria workup, and bladder cancer patients who require follow-up cystoscopy, will be screened for study eligibility. If eligible, patients…	DEVICE: AI Uro-Cam	30-day complications, 30-day complications will be assessed and grading according to the Clavien-Dindo classification., Thirty days after the allocated treatment|Technical success rate, Technical success is defined by the completion of the whole Uro-Cam catheter assessment., Immediately post-operative	Performance Evaluation, AUC, sensitivity, specificity, positive predictive value and negative predictive value in detecting bladder cancer will also be evaluated and recorded., Thirty days after the allocated treatment	NA	60	INTERVENTIONAL	Allocation: NA|Intervention Model: SINGLE_GROUP|Masking: NONE|Primary Purpose: DIAGNOSTIC	Hong Kong
NCT03849040	The Use of Artificial Intelligence to Predict Cancerous Lymph Nodes for Lung Cancer Staging During Ultrasound Imaging	Biomarker	Lung cancer	COMPLETED	This study aims to determine if a deep neural artificial intelligence (AI) network (NeuralSeg) can learn how to assign the Canada Lymph Node Score to lymph nodes examined by endobronchial ultrasound transbronchial needle aspiration(EBUS-TBNA), using the technique of segmentation. Images will be created from 300 lymph nodes videos from a prospective library and will be used as a derivation set to …	PROCEDURE: Endobronchial Ultrasound	Development of computer algorithm to identify lymph node ultrasonographic features, Objective: to determine whether a deep neural AI network (NeuralSeg) can learn how to assign the Canada Lymph Node Score to lymph nodes examined by EBUS, using the technique of segmentation on an existing (derivation) set of lymph node videos, From retrospective data collection to algorithm development (1 month)|V…	Accuracy and reliability of the segmentation performed by NeuralSeg, Objective: to compare the accuracy and reliability of the segmentation performed by NeuralSeg to the segmentation performed by an experienced endoscopic surgeon using DICE-SORENSEN coefficients., From segmentation performed by surgeon to segmentation performed by NeuralSeg (1 month)|NeuralSeg prediction of lymph node malignancy,…		52	OBSERVATIONAL	Observational Model: |Time Perspective: p	Canada
NCT06016335	MRI-based Synthetic CT Images of the Head and Neck	Diagnosis	Head and neck cancer	COMPLETED	In case of surgical procedures in the head and neck region, MRI in combination with CT of the bone is often the standard modality to visualise bony landmarks for planning, navigation and risk assessment. An important downside of a CT scan is the associated radiation exposure, especially in children. An additional downside is the sedation or general anaesthesia needed for both the MRI and CT scan …	DIAGNOSTIC_TEST: CT scan|DIAGNOSTIC_TEST: MRI scan|OTHER: Synthetic CT scan	Geometrical accuracy., Geometrical accuracy of the bone morphology by determining the mean surface distance in mm between the cortical edges on synthetic CT and on true CT., Within one year after scans have been obtained.|Radiodensity accuracy., Accuracy of the voxelwise radiodensity in Hounsfield Units and accuracy of the radiodensity contrast., Within one year after scans have been obtained.|Vi…	Usefulness., Evaluation of potential usefulness of the synthetic CT images for surgical planning, surgical navigation and diagnostic purposes, as evaluated by experienced physicians and dichotomised into "useful" or "not useful"., Within one year after scans have been obtained.	NA	80	INTERVENTIONAL	Allocation: NON_RANDOMIZED|Intervention Model: PARALLEL|Masking: NONE|Primary Purpose: DIAGNOSTIC	Netherlands
NCT05697601	Predictors of Ovarian Cancer and Endometrial Cancer for Artificial-Intelligence-Based Screening Tools	Biomarker	Ovarian cancer + Endometrial cancer	RECRUITING	The goal of this observational study is to explore the possible associated factors of ovarian cancer and endometrial cancer in Indonesia and develop screening tools that could predict the risk of both types of cancer The specific objectives of the study are 1. Elaborating the situation of ovarian and endometrial cancer in Indonesia 2. Exploring the possible clinical, demography and laboratory pre…	DIAGNOSTIC_TEST: Artificial-Intelligence Based Screening Tools|DIAGNOSTIC_TEST: Pathology analysis	Number of People developing ovarian cancer, Number of people developing ovarian cancer diagnosed with gynaecology and pathology assessment, from baseline to twelve month after entering cohort|Number of People developing endometrial cancer, Number of people developing endometrial cancer diagnosed with gynaecology and pathology assessment, from baseline to twelve month after entering cohort	Screening Performance of Artificial-Intelligence-based Screening tools, The sensitivity, specificity, accuracy, precision of selected Artificial-Intelligence-based model to predict the ovarian and/or endometrial cancer, from baseline assessment up to one year		2905	OBSERVATIONAL	Observational Model: |Time Perspective: p	Indonesia
NCT05236855	Spectroscopy and Artificial Intelligence to Disrupt the Status Quo in Cervical Cancer Screening	Diagnosis	Cervical cancer	UNKNOWN	Cervical cancer kills one woman every two minutes, 90% of these women are from low- and middle-income countries. Newly developed testing using biofluids has proven successful in identifying disease markers in, for example, brain cancers and endometrial cancers. Early studies have revealed that this technology is also showing potential for gynaecological cancers using validated human papillomaviru…	DIAGNOSTIC_TEST: Spectoscropy testing of urine specimen	Investigate the ability of spectroscopy to detect high risk HPV in urine, Confirm detection of HPV in urine using a new technique with I R Spectroscopy, 18 months	Measure the concordance between HPV detection by spectroscopy and by a validated HPV DNA test., Comparison of standard HPV testing with a new method using I R Spectroscopy, 18 months|Determine the sensitivity and specificity of urine spectroscopy for HPV, show that spectroscopy is non-inferior, clinically acceptable, to a validated HPV DNA test, 18 months		200	OBSERVATIONAL	Observational Model: |Time Perspective: p	Canada
NCT04743479	Artificial Intelligence-based Early Screening of Pancreatic Cancer and High Risk Tracing (ESPRIT-AI)	Diagnosis	Pancreatic cancer	RECRUITING	Pancreatic cancer is one of the most fatal malignancies with a 5-year survival rate of only \~6%\[1\]. The reasons for this high mortality rate can be attributed to several factors, of which perhaps the most important is delayed diagnosis due to vague symptoms and consequently missed opportunities for surgical resection. Therefore, the ability to detect pancreatic cancer at an early, more curable…	DIAGNOSTIC_TEST: high-resolution MRI/CT examinations	Incidence, Determine incidence of pancreatic cancer or precursor lesions among high risk individuals., 5 years|Hazard ratio (HR), Assesses the influence of risk factors on the incidence of pancreatic cancer or precursor lesions among high risk individuals., 5 years	Survival time, Calculate survival time from point of diagnosis and treatment among the identified patients with pancreatic cancer., 5 years|HR, Assesses the influence of risk factors on survival time among the identified patients with pancreatic cancer., 5 years|Diagnostic yield, Determine diagnostic yield (sensitivity, specificity, positive/negative predictive value and accuracy) of AI-based sur…		5000	OBSERVATIONAL	Observational Model: |Time Perspective: p	China
NCT06406062	Artificial Intelligence-assisted System in Colonoscopy	Diagnosis	Colon cancer	RECRUITING	In recent years, computer-aided diagnosis system based on artificial intelligence (AI) has been used in colorectal polyp detection. In recent years, computer-aided diagnosis system based on artificial intelligence (AI) has been used in colorectal polyp detection. However, whether AI-assisted can improve the adenoma-detection rate (ADR) is inconclusive. This study aims to evaluate the real-world p…	DEVICE: ANDOANGEL	Adenoma detection rate, The numerator is the number of patients who had at least one adenoma on colonoscopy, and the denominator is the total number of patients who underwent colonoscopy, During Endoscopy procesure	Polyp detection rate, The numerator is the number of patients who had at least one polyp on colonoscopy, and the denominator is the total number of patients who underwent colonoscopy, During Endoscopy procesure|Detection rate of serrated adenoma, The numerator is the number of patients who had at least one serrated adenoma on colonoscopy, and the denominator is the total number of patients who un…		7500	OBSERVATIONAL	Observational Model: |Time Perspective: p	China
NCT05243121	Artificial Intelligence Analysis for Magnetic Resonance Imaging in Screening and Diagnosis of Breast Cancer	Diagnosis	Breast cancer	RECRUITING	Use Convolutional Neural Networks Analysis for Classification of Contrast-enhancing Lesions at Multiparametric Breast MRI. Build an abbreviated protocal, and investigate whether an abbreviated protocol was suitable for breast magnetic resonance imaging screening for breast mass in Chinese women, which can shorten the examination time and avoid enhanced imaging while ensuring the accuracy of the d…	DIAGNOSTIC_TEST: MRI	Breast Cancer Screening, Compare the area under the curve of the deep learning model of the BMRI full sequence, contrast-enhanced and non-contrast-enhanced sequence in the diagnosis of breast cancer., 5 years	The accuracy of radiologists and deep learning models, Under the conditions of BMRI full sequence, contrast-enhanced and non-contrast-enhanced sequences, compare the sensitivity, specificity, positive predictive value and negative predictive value of breast tumor detection by radiologists and deep learning models., 5 years|Health economics, Compare the examination time, reading time and cost of B…		5000	OBSERVATIONAL	Observational Model: |Time Perspective: p	China
NCT04214782	Detection of Ovarian Cancer Using an Artificial Intelligence Enabled Transvaginal Ultrasound Imaging Algorithm	Diagnosis	Ovarian cancer	UNKNOWN	Ovarian cancer is relatively rare but fatal with an annual incidence rate of 11.8 per 100 000 and a high mortality-to-incidence ratio of \>0.6. The modest diagnostic accuracy of TVU has risen some concerns about the over-treatment.Now, with the development of artificial intelligence (AI), we may have a better chance to interpret TVU imagines with high efficiency, reproducibility and accuracy.	DIAGNOSTIC_TEST: Artificial Intelligence Enabled Transvaginal Ultrasound Imaging algorithm	diagnostic accuracy, diagnostic accuracy comparison between Transvaginal Ultrasound diagnosis with and without Artificial Intelligence algorithm for ovarian cancer, 2 years	time cost for Transvaginal Ultrasound image interpretation, time cost for radiologists to interpret Transvaginal Ultrasound images, 2 years	NA	10000	INTERVENTIONAL	Allocation: RANDOMIZED|Intervention Model: PARALLEL|Masking: DOUBLE (PARTICIPANT, OUTCOMES_ASSESSOR)|Primary Purpose: DIAGNOSTIC	China
NCT06684418	Artificial Intelligence-based Model for the Prediction of Occult Lymph Node Metastasis and Improvement of Clinical Decision-making in Non-small Cell Lung Cancer	Biomarker	Lung cancer	RECRUITING	This nationwide, multicenter observational study aims to develop and validate a multimodal artificial intelligence (AI) model for detecting occult lymph node metastasis in early-stage non-small cell lung cancer (NSCLC) patients. Despite advances in lymph node staging, 12.9%-39.3% of occult nodal metastasis cases remain undetected preoperatively, affecting treatment decisions. This study will use …	DIAGNOSTIC_TEST: chest enhanced CT	Recurrence-free survival (RFS), The time from surgical treatment or SBRT to disease recurrence or death. Patients who were still not progressing at the time of analysis will have the date of their last contact as the cutoff date., 1 year	Overall Survival (OS), The time from the surgery or SBRT until death from any cause. Patients who are still alive at the time of analysis will have their last contact date used as the cutoff date., 1 year		6000	OBSERVATIONAL	Observational Model: |Time Perspective: p	China
NCT04758988	AI Augmented Training for Skin Specialists	Diagnosis	Skin cancer	COMPLETED	Background: The worldwide incidence of skin cancer has been rising for 50 years, in particular the incidence of malignant melanoma has increased approx. 2-7% annually and is the most common cancer amongst Danes aged 15-34. Currently there is a significant amount of misdiagnosis of skin cancer and mole cancer, and most excised skin lesions are benign. Previous studies have shown that there is no s…	OTHER: DermLoop Learn	Dose/Response, Dose/response between hours spent with the education system and change in diagnostic accuracy for the participating doctors, 2 years	BMR, Difference in Benign to Malignant ratio (BMR) in treated/referred/sent home lesions suspected of skin cancer., 2 years|Multiple-Choice-Questionnaire predictability of diagnostic accuracy, Correlation between diagnostic accuracy and score measured on the MCQ at baseline and at 0 and 2 months., 2 months|Referrals, Change in the amount of referrals between the control and intervention group of …	NA	1500	INTERVENTIONAL	Allocation: RANDOMIZED|Intervention Model: PARALLEL|Masking: SINGLE (OUTCOMES_ASSESSOR)|Primary Purpose: DIAGNOSTIC	Denmark
NCT04721444	Optimising Cancer Therapy And Identifying Causes of Pneumonitis USing Artificial Intelligence (COVID-19)	Diagnosis	Lung cancer	COMPLETED	Distinguishing changes on patients that have received thoracic radiotherapy and patients that are currently receiving or have recently received IO and presenting lung changes which will be identified using AI.	DIAGNOSTIC_TEST: Machine Learning Classification of parenchymal lung change cause|DIAGNOSTIC_TEST: Machine Learning Classification of recurrence and non-recurrence	Development of a Machine Learning model to distinguish parenchymal lung changes, The development and validation of an ML/radiomic classifier to distinguish between Infective/COVID-19 pneumonia and cancer therapy induced lung changes, 3 years|Development of a Machine Learning model to predict recurrence risk after radical radiotherapy for non-small cell lung cancer, to develop a prognostic AI/radi…			1211	OBSERVATIONAL	Observational Model: |Time Perspective: p	UK
NCT06854315	Effect of ChatGPT-Based Digital Counseling on Anxiety and Depression in Cancer: A Randomized Trial	Supportive care	Multiple	COMPLETED	This study aims to evaluate the impact of a ChatGPT-based digital counseling intervention on anxiety and depression in newly diagnosed cancer patients undergoing chemotherapy. Patients are randomly assigned to one of two groups: ChatGPT Group: Patients receive standard chemotherapy education plus access to ChatGPT, where they can ask up to 10 personalized questions about their treatment. Control …	BEHAVIORAL: ChatGPT-Based Digital Counseling|BEHAVIORAL: Standard Clinician-Led Education	Change in Anxiety and Depression Scores (HADS-A and HADS-D), The primary outcome is the change in Hospital Anxiety and Depression Scale (HADS-A, HADS-D) scores between baseline and the second chemotherapy cycle. The difference between groups will be assessed to determine the impact of ChatGPT-assisted counseling on anxiety and depression levels in newly diagnosed cancer patients., Time Frame: Cha…	Differences in Patient Engagement and Information-Seeking Behavior, The number and type of questions asked by participants in the ChatGPT-assisted group will be analyzed to assess differences in information-seeking behavior compared to the standard education group., Change in Hospital Anxiety and Depression Scale (HADS-A, HADS-D) scores from baseline to prior to the second chemotherapy cycle (eac…	NA	150	INTERVENTIONAL	Allocation: RANDOMIZED|Intervention Model: PARALLEL|Masking: SINGLE (OUTCOMES_ASSESSOR)|Primary Purpose: SUPPORTIVE_CARE	Turkey
NCT07066046	Artificial Intelligence-assisted Colonoscopy in the Detection and Characterization of Colorectal Lesions	Diagnosis	Colon cancer	RECRUITING	The study aims to evaluate the effectiveness of artificial intelligence-assisted colonoscopy in increasing adenoma detection rate and the accuracy in the characterization of colorectal lesions, compared to standard colonoscopy, in a randomized controlled clinical trial setting.	PROCEDURE: Colonoscopy	Number of patients with at least one adenoma detected, confirmed by histopathological analysis, during colonoscopy, in the AI group vs. control group, The measure will be expressed as the number and percentage (%) of patients with at least one adenoma detected during colonoscopy and confirmed by histopathological analysis, comparing the AI and non-AI groups (CAD EYE). Detection will be based on t…	Diagnostic accuracy of CAD EYE for characterization of lesions as neoplastic (adenoma) or non-neoplastic (hyperplastic), compared to histopathological analysis as the gold standard., The accuracy of artificial intelligence (CAD EYE) in characterizing detected lesions as neoplastic or non-neoplastic will be calculated, based on comparison with histopathological diagnosis (gold standard). The follo…	NA	1000	INTERVENTIONAL	Allocation: RANDOMIZED|Intervention Model: PARALLEL|Masking: SINGLE (INVESTIGATOR)|Primary Purpose: DIAGNOSTIC	Brazil
NCT06827132	Observational Study Evaluate Pathology Practice Use Artificial Intelligence in Patient Suspected Lung and Breast Cancer	Diagnosis	Multiple	NOT_YET_RECRUITING	A multinational observational study to evaluate the current pathology practices and the utilization of computational pathology plus artificial intelligence algorithms in patients with suspected lung and breast cancer.		primary objective, The duration between the biopsy-taken date/time and the biopsy-based pathological diagnosis date/time will be calculated based on the laboratory records retrospectively., 2 years|Primary Objective, Reading time to assess section slides for pathological diagnosis will also be extracted from the laboratory records, if relevant information was kept in the records., 2 years|explora…	secondary objectives, agreement rate :PPV and NPV for computational AI pathology algorithms (with and without human supervision) when the conventional pathology workflow is the reference will also be evaluated., 2 years|exploratory objective, the total cost and fees related to employees for implementing digital pathology and computational AI pathology algorithms will be assessed as an endpoint., …		600	OBSERVATIONAL	Observational Model: |Time Perspective: p	Australia, Brazil, Egypt, and Kenya
NCT06208319	Development and Evaluation of an Artificial Intelligence Tool for Colposcopy Assistance	Diagnosis	Colon cancer	NOT_YET_RECRUITING	Project aiming to develop an algorithm to help the interpretation of colposcopy images, then to evaluate the effectiveness of this algorithm by using it on new cases and comparing the results obtained to the impression of expert clinicians	OTHER: data collection	Development of an algorithm to help interpret colposcopy images, Creation of an imaging database with correlation to clinical and histological data, using data from care at the PitiÃ©-SalpÃªtriÃ¨re Hospital. A hundred cases will be selected for the study from the hundreds available in the department. Annotation of colposcopy photos according to the recommendations of the French Society of Colposc…	Evaluate the effectiveness of this algorithm, Comparison of algorithm correlation rate to histological data with clinician correlation rate to histological data, 4 month after inclusion		1000	OBSERVATIONAL	Observational Model: |Time Perspective: p	France
NCT05374122	AI Guidance for Biopsy in Suspected Cholangiocarcinoma	Diagnosis	Cholangiocarcinoma	UNKNOWN	Digital single-operator cholangioscopy (DSOC) has emerged as a medical advance with an important role in the evaluation of indeterminate biliary lesions. This technique has demonstrated higher sensitivity in the guidance for tissue acquisition when compared with standard endoscopic retrograde cholangiopancreatography (ERCP). DSOC-guided biopsy is considered technically safe and successful for tis…	DIAGNOSTIC_TEST: DSOC with AI biopsy guidance|DIAGNOSTIC_TEST: DSOC biopsy without AI guidance	Cholangiocarcinoma diagnosis confirmation after biopsy and six-month follow-up, To confirm the diagnosis based on pathology results from specimens obtained through DSOC (with or without AI-guided biopsy) or findings from further indicated procedures, including brush cytology fluoroscopy-guided biopsy, endoscopic ultrasound-guided tissue sampling, and surgical samples. Finally, the gold standard i…	Insufficient biopsy sample rate, Four biopsies will be performed per each case. Rate of insufficient samples by each study group will be recorded and compared., Six months	NA	48	INTERVENTIONAL	Allocation: RANDOMIZED|Intervention Model: PARALLEL|Masking: NONE|Primary Purpose: DIAGNOSTIC	Ecuador
NCT06478368	Prediction of Occult Peritoneal Metastasis of Locally Advanced Gastric Cancer Using Multimodal Data Based on Artificial Intelligence Combined With Intraoperative Dynamic Video	Biomarker	Gastric cancer	COMPLETED	Brief Summary: Prediction of Occult Peritoneal Metastasis of Locally Advanced Gastric Cancer Using Multimodal Data Based on Artificial Intelligence Combined with Intraoperative Dynamic Video Gastric cancer, or stomach cancer, is a major health concern worldwide. For patients diagnosed with locally advanced gastric cancer (LAGC), one of the critical challenges is the detection of occult peritoneal…	DIAGNOSTIC_TEST: Laparoscopic exploration	Peritoneal metastasis, Peritoneal metastasis, 2025-12-31	Free cancer cells in the peritoneal cavity, Free cancer cells in the peritoneal cavity, 2025-12-31		1000	OBSERVATIONAL	Observational Model: |Time Perspective: p	China
NCT06957678	AI-Based Prediction of Lymph Node Metastasis in Gastric Cancer Using Preoperative Multimodal Data	Biomarker	Gastric cancer	ENROLLING_BY_INVITATION	This study aims to develop and validate an artificial intelligence (AI) system that can predict whether lymph node metastasis has occurred in patients with gastric cancer before surgery. Using preoperative imaging and pathology data, the AI models will not only predict if metastasis is present but also identify which specific lymph node stations or individual lymph nodes are involved. All lymph n…	DIAGNOSTIC_TEST: Artificial Intelligence-Based Predictive Model for Lymph Node Metastasis	Diagnostic Accuracy of the AI Model in Predicting Presence of Lymph Node Metastasis in Gastric Cancer, From Preoperative Evaluation to Completion of Postoperative Pathological Analysis (Approximately 4-6 Weeks)			1200	OBSERVATIONAL	Observational Model: |Time Perspective: p	China
NCT03887598	Application of Ultrasound Artificial Intelligence and Elastography in Differential Diagnosis of Breast Nodules	Diagnosis	Breast cancer	UNKNOWN	The application of computer-aided diagnosis (CAD) technology "S-Detect" enables qualitative and quantitative automated analysis of ultrasound images to obtain objective, repeatable and more accurate diagnostic results. The Elastic Contrast Index (ECI) technique, unlike conventional strain-elastic imaging techniques, can evaluate the elastic distribution in the region of interest. The purpose of t…	DEVICE: Ultrasound diagnosis	Benign or malignant lesions as determined by pathology, The pathological diagnosis of benign or malignant lesions from surgery samples, Before surgery or biopsy|Elastic ratio, Clear ECI value, Before surgery or biopsy			2000	OBSERVATIONAL	Observational Model: |Time Perspective: p	China
NCT07057167	Prediction of Ovarian Cancer Histotypes and Surgical Outcome	Biomarker	Ovarian cancer	NOT_YET_RECRUITING	The standard treatment for advanced ovarian cancer (AOC) is primary cytoreductive surgery (PCS) followed by adjuvant chemotherapy. However, optimal cytoreduction is not always achievable, particularly in cases with high tumor burden or patient frailty. In such scenarios, neoadjuvant chemotherapy (NACT) followed by interval cytoreductive surgery (ICS) represents a valid alternative with comparable…	OTHER: Diagnostic Laparoscopy videos	Accuracy of Computer Vision Algorithm in Predicting Ovarian Cancer Histotype, Proportion (%) of laparoscopic videos in which the computer vision algorithm correctly predicts the histotype of ovarian cancer (Non-Epithelial vs Epithelial, and Epithelial subtypes: Type I vs Type II), using final histopathological diagnosis as the reference standard., 36 months	Accuracy of Computer Vision Algorithm in Predicting Morphological Classification, Proportion (%) of laparoscopic videos of high-grade serous ovarian cancer (HGSOC) in which the computer vision algorithm correctly classifies the tumor into two distinct morphological subtypes (as defined by Handley et al.) during diagnostic laparoscopy, using expert pathological assessment as the reference standard…		100	OBSERVATIONAL	Observational Model: |Time Perspective: p	Italy
NCT05286034	Using Artificial Intelligence-based ChatBot to Improve Women's Participation to Cervical Cancer Screening Programme	Diagnosis	Cervical cancer	NOT_YET_RECRUITING	This project looks to improve the return rate of HPV self-sampling (HPVss) as well as the management of women HPVss positive.	BEHAVIORAL: Decision aid tailored to women with lower educational attainment,accessible via artificial intelligence-based Chatbot platforms	HPV self-sampling "return" rate, Percent of women recalled who "return" HPVss over 12 months "Return" means: 1) the receipt of the vaginal self-sample at the laboratory; 2) the performance of clinician-collected HPV testing for those who prefer to be screened by a health professional; and 3) Information about a recent screening or a cervical screening exclusion reason., 1 year after postal mail|P…		NA	3000	INTERVENTIONAL	Allocation: RANDOMIZED|Intervention Model: PARALLEL|Masking: NONE|Primary Purpose: SCREENING	France
NCT05423964	Impact of AI on Trainee ADR	Diagnosis	Colon cancer	RECRUITING	Adenoma detection rate (ADR) is a validated quality metric for colonoscopy with higher ADR correlated with improved colorectal cancer outcomes. Artificial intelligence (AI) can automatically detect polyps on the video monitor which may allow endoscopists in training to improve their ADR. Objective and Purpose of the study: Measure the effect of AI in a prospective, randomized manner to determine …	DIAGNOSTIC_TEST: AI use in Endoscopy Room|OTHER: Non-AI use Standard of Care endoscopy room	Average adenoma detection rate, Adenoma detection rate with and without AI, Throughout study, an average of 2 years	Average of polyps detection rate, Polyp detection rate with and without AI, Through out study, an average of 2 years	NA	25	INTERVENTIONAL	Allocation: RANDOMIZED|Intervention Model: PARALLEL|Masking: NONE|Primary Purpose: DIAGNOSTIC	USA
NCT05870332	Nationwide Study of Artificial Intelligence in Adenoma Detection for Colonoscopy	Diagnosis	Colon cancer	RECRUITING	The goal of this trial is to determine whether use of a Computer Assisted Detection (CADe) programme leads to an increase in ADR for either units or individual colonoscopists, independent of setting or expertise	DEVICE: GI Genius (GIG)	CADe-ADR in real world practice, The primary outcome measure will be adenoma detection rate. This will be studied across three phases: prior to use of CADe (baseline practice), while using CADe (study period) and finally after CADe (without the device in situ: "washout" phase)., 24 months	APC, Mean adenomas per colonoscopy (APC), 24 months|Polyp characteristics, Polyp size (mm) and location (in colonic segments), 24 months|Procedure time, Total procedure (insertion+withdrawal) and withdrawal time, 24 months		4000	OBSERVATIONAL	Observational Model: |Time Perspective: p	UK
NCT05389774	DOLCE: Determining the Impact of Optellum's Lung Cancer Prediction Solution	Biomarker	Lung cancer	RECRUITING	This study is a multi-centre prospective observational cohort study recruiting patients with 5-30mm solid and part-solid pulmonary nodules that have been detected on CT chest scans performed as part of routine practice. The aim is to determine whether physician decision making with the AI-based LCP tool, generates clinical and health-economic benefits over the current standard of care of these pa…		Determine the potential effect of the LCP on discharge, Measured difference between standard care, LCP and LCP-guided care for: * Percentage of cancer patients discharged (straight after assessment of the baseline scan) * Percentage of benign-nodule patients discharged (straight after assessment of the baseline scan), up to 1 year.	Determine the potential effect of the LCP on overall clinical management, as well as scan and procedure utilization., Percentage of cancer patients for whom there would have been a change in clinical management by LCP and LCP-guided care compared with the actual (standard) care (correctly by more aggressive management and incorrectly for less aggressive management). Percentage of benign-nodule pa…		2000	OBSERVATIONAL	Observational Model: |Time Perspective: p	UK
NCT04273477	Radiomics-based Artificial Intelligence System to Predict Neoadjuvant Treatment Response in Rectal Cancer	Biomarker	Rectal cancer	UNKNOWN	In this study, investigators utilize a radiomics prediction model to predict the tumor response to neoadjuvant chemoradiotherapy (nCRT) before the nCRT is administered for patients with locally advanced rectal cancer (LARC). Previously, the radiomics prediction model has been constructed based on the radiomics features extracted from pretreatment Magnetic Resonance Imaging (MRI) in the training s…		The prediction accuracy of the radiomics prediction model, The prediction accuracy of the MRI radiomics-based artificial intelligence prediction system for identifying pCR candidates from non-pCR individuals among nCRT treated LARC patients will be calculated., baseline	The specificity of the radiomics prediction model, The specificity of the MRI radiomics-based artificial intelligence prediction system for identifying pCR candidates from non-pCR individuals among nCRT treated LARC patients will be calculated., baseline|The sensitivity of the radiomics prediction model, The sensitivity of the MRI radiomics-based artificial intelligence prediction system for iden…		100	OBSERVATIONAL	Observational Model: |Time Perspective: p	China
NCT05735171	Supramarginal Resection in Glioblastoma Guided by Artificial Intelligence	Treatment decision	Glioblastoma	ACTIVE_NOT_RECRUITING	Glioblastomas are the most common and poorly prognostic primary brain neoplasms. Despite advances in surgical techniques and chemotherapy, the median survival time for these patients remains less than 15 months. This highlights the need for more effective treatments and improved prognostic tools. The globally accepted surgical strategy currently consists of achieving the maximum safe resection of…	PROCEDURE: GTR surgery|PROCEDURE: AI-guided surgery	Feasibility using eligibility, Among all screened patients, the proportion of patients who meet the eligibility criteria, Screening/Enrollment|Feasibility using the proportion of consent, Among all screened patients, the proportion of patients consenting to participate, Screening/Enrollment	Efficacy using overall survival, Measured in days from surgery to the time of death, From date of surgery until the date of death from any cause, assessed up to 36 months|Efficacy using progression-free survival, Assessment of progression-free survival based on the Modified Criteria for Radiographic Response Assessment in Glioblastoma (mRANO) criteria., From date of surgery until the date of firs…	NA	20	INTERVENTIONAL	Allocation: NON_RANDOMIZED|Intervention Model: PARALLEL|Masking: NONE|Primary Purpose: TREATMENT	Spain
NCT04271657	RadioPathomics Artificial Intelligence Model to Predict nCRT Response in Locally Advanced Rectal Cancer	Biomarker	Rectal cancer	COMPLETED	In this study, investigators utilize a radiopathomics integrated Artificial Intelligence (AI) supportive system to predict tumor response to neoadjuvant chemoradiotherapy (nCRT) before its administration for patients with locally advanced rectal cancer (LARC). By the system, whether the participants achieve the pathologic complete response (pCR) will be identified based on the radiopathomics feat…		The area under curve (AUC) of Receiver Operating Characteristic (ROC) curves of the radiopathomics artificial intelligence model, The area under curve (AUC) of Receiver Operating Characteristic (ROC) curves of the radiopathomics artificial intelligence model for identifying pCR candidates from non-pCR individuals among nCRT treated LARC patients will be calculated., baseline	The specificity of the radiopathomics artificial intelligence model, The specificity of the radiopathomics artificial intelligence model for identifying pCR candidates from non-pCR individuals among nCRT treated LARC patients will be calculated., baseline|The sensitivity of the radiopathomics artificial intelligence model, The sensitivity of the radiopathomics artificial intelligence model for id…		100	OBSERVATIONAL	Observational Model: |Time Perspective: p	China
NCT04273451	RadioPathomics Artificial Intelligence Model to Predict Tumor Regression Grading in Locally Advanced Rectal Cancer	Biomarker	Rectal cancer	UNKNOWN	In this study, investigators apply a radiopathomics artificial intelligence (AI) supportive model to predict neoadjuvant chemoradiotherapy (nCRT) response before the nCRT is delivered for the patients with locally advanced rectal cancer (LARC). The radiopathomics AI system predicts individual tumor regression grading (TRG) category based on each patient's radiopathomics features extracted from th…		The prediction accuracy of the radiopathomics artificial intelligence model, The prediction accuracy of the radiopathomics artificial intelligence model for classifying each individual into particular AJCC/CAP TRG category will be calculated., baseline	The specificity of the radiopathomics artificial intelligence model, The specificity of the radiopathomics artificial intelligence model for classifying each individual into particular AJCC/CAP TRG category will be calculated., baseline|The sensitivity of the radiopathomics artificial intelligence model, The sensitivity of the radiopathomics artificial intelligence model for classifying each indi…		100	OBSERVATIONAL	Observational Model: |Time Perspective: p	China
NCT06565923	Study on the Staging and Prognosis Model of Bladder Cancer	Biomarker	Bladder cancer	ACTIVE_NOT_RECRUITING	Firstly, we retrospectively gathered the patient information who compliant with the criteria from 2012 to 2023, encompassing basic information, clinical information, along with MRI images, blood/urine samples, and tissue samples, for conducting relevant analyses of radiomics. Subsequently, based on artificial intelligence technology, deep learning and machine learning models were established on t…		Overall survival (OS), Overall survival (OS) is defined as the duration from surgery to death or the date of the last follow-up., 2013-|Progression-free survival (PFS), Progression-free survival (PFS) refers to the time from surgery until disease progression, the date of the last follow-up, or death from causes other than disease recurrence, 2013-|Recurrence-Free Survival (RFS), Recurrence-Free S…	Tumor Infiltration Status, Tumor Infiltration Status, 2013-|Lymph node metastasis status, Lymph node metastasis status, 2013-		200	OBSERVATIONAL	Observational Model: |Time Perspective: p	China
NCT05096533	The Application Value of Artificial Intelligence in MRI Precision Diagnosis and Treatment of Bladder Cancer	Diagnosis + Biomarker	Bladder cancer	UNKNOWN	This study was a prospective, multicenter observational clinical study, A total of 150 patients with bladder malignant tumor who was admitted to the urology department of each center for treatment and underwent electric resection or radical cystectomy were planned to be enrolled. In order to analyze the sensitivityã€specificity and accuracy of artificial intelligence in predicting postoperative …		To explore the application value of artificial intelligence in the precise diagnosis and treatment of bladder tumor, and to improve the accuracy of MRI diagnosis of bladder cancer stage and grade through artificial intelligence., 2ã€Through Concordance analysis of artificial intelligence diagnosis assay results with gold standard results of surgery, the sensitivity, specificity, positive predict…	Overall survival, The correlation between artificial intelligence model and OS in bladder cancer patients was analyzed to preliminarily verify the potential ability of artificial intelligence model results in predicting the prognosis of bladder cancer patients., 3 years after surgery		150	OBSERVATIONAL	Observational Model: |Time Perspective: p	China
NCT06220305	DNA Methylation Combined With Artificial Intelligence Imaging to Identify Lung Nodules	Diagnosis	Lung cancer	RECRUITING	Lung cancer is the leading cause of cancer deaths,and the key to reducing mortality in lung cancer patients is early diagnosis and treatment.Currently,peripheral blood DNA methylation is a novel in vitro molecular marker for tumors.Meanwhile artificial intelligence diagnostic system can further improve the diagnostic ability.The purpose of this study is to apply the overall DNA methylation level …	DIAGNOSTIC_TEST: DNA methylation joint AI imaging	Efficacy of early diagnosis of benign and malignant lung nodules by blood DNA methylation results combined with AI imaging, Construction of a diagnostic model for DNA methylation combined with AI imaging. Comparing the results of the model with pathologic diagnosis, including sensitivity, specificity, positive predictive value (PPV), and negative predictive value (NPV)., 10 months			100	OBSERVATIONAL	Observational Model: |Time Perspective: p	China
NCT04883879	Artificial Intelligence-based Mortality Prediction Among Cancer Patients in the Hospice Ward	Biomarker	Multiple	UNKNOWN	The purpose of this study is to develop a novel deep-learning-based survival prediction model employing patient activity data recorded by a wearable device.		Specificity and Sensitivity of using Artificial Intelligence based models for prediction of Clinical Outcomes of End-stage Cancer Patients using actigraphy data, The primary outcome of the study will be to evaluate whether the analysis of the movement data captured using actigraphy device can help to predict clinical outcomes either deceased or discharged alive from hospital, with a high specific…			80	OBSERVATIONAL	Observational Model: |Time Perspective: p	Taiwan
NCT05381038	Optimizing and Personalising Azacitidine Combination Therapy for Treating Solid Tumours QPOP and CURATE.AI	Treatment decision	Multiple	NOT_YET_RECRUITING	This pilot feasibility study aims to set the foundation to investigate the applicability of QPOP drug selection followed by CURATE.AI-guided dose optimisation of the selected azacitidine combination therapy for solid tumours using CURATE.AI within the current clinical setting. QPOP will identify drug interactions towards optimal efficacy and cytotoxicity from the pre-specified drug pool based on …	DEVICE: QPOP|DEVICE: CURATE.AI|DRUG: Azacitidine + docetaxel|DRUG: Azacitidine + paclitaxel|DRUG: Azacitidine + irinotecan	QPOP applicability: percentage of participants with successful application of QPOP drug selection., A decision on whether we "successfully apply" the QPOP drug selection requires expert judgement and cannot be made based on a purely numerical process. The expert panel will consider the following factors with careful regard for the individual circumstances of each participant: 1. The goodness-of-f…	Physician adherence: percentage of QPOP recommended drug combinations that were used by the co-investigator., up to 18 months|Patient adherence: percentage of participants who always adhered to the prescribed dose whenever they took their medication, as measured by the standardised pharmacovigilance protocol., up to 18 months|Timely delivery of CURATE.AI recommendations to the clinician: percenta…	PHASE1|PHASE2	10	INTERVENTIONAL	Allocation: NA|Intervention Model: SEQUENTIAL|Masking: NONE|Primary Purpose: TREATMENT	Singapore
NCT05925764	WSI Based DL for Diagnosing the IASLC Grading System of Lung Adenocarcinoma	Diagnosis	Lung cancer	RECRUITING	The purpose of this study is to evaluate the performance of a whole slide image based deep learning model for diagnosing the IASLC grading system in resected lung adenocarcinoma based on a multicenter prospective cohort.	DIAGNOSTIC_TEST: Whole Slide Image based Deep Learning	Agreement rate of the IASLC grading system, Agreement rate between the deep learning model and pathologists in diagnosing the IASLC grade of lung adenocarcinoma., 2024.11.01-2024.12.31	Agreement rate of the predominant subtypes, Agreement rate between the deep learning model and pathologists in diagnosing the predominant growth patterns of lung adenocarcinoma., 2024.11.01-2024.12.31		200	OBSERVATIONAL	Observational Model: |Time Perspective: p	China
NCT06799793	Artificial Intelligence-based Screening Models for Prevention and Early Detection of Colorectal Cancer	Diagnosis	Colon cancer	RECRUITING	Colorectal cancer screening is based on the fecal occult blood test (FIT), which has low sensitivity for adenomatous polyps, based on the currently used cut-off. Risk factors such as obesity, diabetes, alcohol, and cigarette smoking are associated with the presence of high-risk neoplasia in the screening population. CADe systems appear to increase ADR in screening programs; however, uncertainty r…	DEVICE: GI Genius|OTHER: Colonscope Olympus	To develop a predictive risk model useful in tailoring screening strategies for high-risk colorectal neoplasm (advanced adenoma/early stage cancer), Adenoma Detection Rate (ADR, percentage of patients screened with at least 1 adenoma or carcinoma histologically proven) assessed following endoscopic examination and post-collection histopathological result in relation to risk factors., From enrollm…		NA	1400	INTERVENTIONAL	Allocation: RANDOMIZED|Intervention Model: PARALLEL|Masking: NONE|Primary Purpose: SCREENING	Italy
NCT06796166	The Impact of AI- Supported Education in Mastectomy Patient	Supportive care	Breast cancer	RECRUITING	This study aims to evaluate the impact of artificial intelligence (AI)-supported preoperative education on fear and anxiety levels in patients undergoing total mastectomy. It is a randomized controlled trial involving two groups: one receiving AI-supported education and the other receiving standard preoperative education. The primary outcomes are to assess changes in surgical fear and anxiety lev…	BEHAVIORAL: AI-Supported Preoperative Education|BEHAVIORAL: Standard Preoperative Education	Surgical Fear Questionnaire / SFQ, This outcome evaluates the change in surgical fear levels among participants using the Surgical Fear Questionnaire (SFQ).The scale consists of 8 items rated on an 11-point Likert scale ranging from 0 ("Not afraid at all") to 10 ("Very afraid"). It has two subdimensions, each consisting of 4 items, assessing the source of fear: Items 1-4 evaluate fear related to …	Introductory Information Form, In the study, the Introductory Information Form, consisting of 17 questions, is a data collection tool developed by the researcher. It includes information about the patients' socio-demographic characteristics (age, gender, marital status, education level, employment status, income level, occupation, and social security) and health history (current diagnosis and dat…	NA	40	INTERVENTIONAL	Allocation: RANDOMIZED|Intervention Model: PARALLEL|Masking: NONE|Primary Purpose: SUPPORTIVE_CARE	Turkey
NCT03362138	Artificial Intelligence-assisted Evaluation of Pigmented Skin Lesions	Diagnosis	Skin cancer	UNKNOWN	Malignant melanoma (MM) is a deadly cancer, claiming globally about 160000 new cases per year and 48000 deaths at a 1:28 lifetime incidence (2016). The golden standard, dermoscopy, enables Dermatologists to diagnose with a sensitivity of 40%, and a 8-12% specificity, approximately. Additional diagnostic abilities are restricted to devices which are either unproved or experimental. A new technolog…	DEVICE: dermoscopy	Sensitivity for Classifier results as compared to biopsy, A Sensitivity of at least 75% for Classifier results as compared to biopsy, 15 months|Sensitivity for MCT results as compared to biopsy, A Sensitivity of at least 85% for Classifier results as compared to biopsy, 15 months	The positive predictive value of MCT, The positive predictive value of MCT, compared to the biopsy result, 15 months|The negative predictive value of MCT, The negative predictive value of MCT, compared to the biopsy result, 15 months		80	OBSERVATIONAL	Observational Model: |Time Perspective: p	Israel (Occupied Palestine)
NCT07059923	Predicting Immunotherapy Response and Survival of Lung Cancer Patients Using Artificial Intelligence and Radiomics (Radiology-AI-Lung)	Biomarker	Lung cancer	RECRUITING	CT imaging data from lung cancer (NSCLC and SCLC) patients prior to the initiation of immunotherapy (and possibly also after treatment) will be collected. The processing pipeline includes automatic tumor segmentation, radiomics feature extraction, feature selection, and construction of a classification model.		Progression-free survival, 1 year|disease-free survival, 1 year|overall survival, 1 year			400	OBSERVATIONAL	Observational Model: |Time Perspective: p	China
NCT05237310	Comparing Detection of Standard Colonoscopy, CAD-EYE and Combined CAD-EYE and G-EYEÂ® Aided Colonoscopy	Diagnosis	Colon cancer	UNKNOWN	The purpose of this study is to compare the additional diagnostic yield over Standard Colonoscopy (i.e., the adenoma miss-rate reduction) obtained by performing CADEYE and G-EYEÂ® aided colonoscopy, vs. the additional diagnostic yield over Standard Colonoscopy (i.e., the adenoma miss-rate reduction) obtained by performing CAD-EYE aided colonoscopy.	DEVICE: Standard Colonoscopy|DEVICE: G-EYE Colonoscopy|DEVICE: CAD-EYE	Additional Adenoma Detection, Additional adenoma detection yield (represented by the miss rate) of CAD-EYE and G-EYEÂ® colonoscopy over standard colonoscopy compared to the additional adenoma detection yield of CAD-EYE aided colonoscopy over standard colonoscopy, Upon histology results (up to 30 days)		NA	372	INTERVENTIONAL	Allocation: RANDOMIZED|Intervention Model: CROSSOVER|Masking: NONE|Primary Purpose: SCREENING	Germany
NCT06531343	Advancing Lung Cancer Screening: Artificial Intelligence, Multimodal Imaging and Cutting-Edge Technologies for Early Detection and Characterization	Diagnosis	Lung cancer	NOT_YET_RECRUITING	Currently available screening programmes for lung cancer are limited by many challenges including low diagnostic accuracy, radiation exposure and high costs. New technologies in PET/CT scanners can allow cheaper and more sensitive exams with low radiation exposure. AI can be used to denoise LDCT to enhance the accuracy of imaging tests and build riskassessment models. This project aims to develop…	PROCEDURE: LDCT scan and simultaneous [18F]FDG PET/CT on new-generation long axial field of view scanner|PROCEDURE: LDTC only	The primary objective is to assess the diagnostic accuracy of low-dose [18F]FDG PET/CT for screening in high-risk individuals or lung cancer Time Frame:, The primary endpoint is the detection rate of \[18F\]FDG PET/CT for suspicious lung nodules. The sensitivity, specificity and accuracy will be calculated by a per-patient and per-lesion analysis based on the clinico-radiological follow-up. PET/C…	Assessment of the diagnostic accuracy of LDCT alone for screening in high-risk individuals or lung cancer and accuracy of [18F]FDG PET/CT for the additional detection of non-lung cancers in a high-risk population., The sensitivity, specificity and accuracy will be calculated by a per-patient and per-lesion analysis based on the clinico-radiological follow-up. LDCT will be defined as positive if a…	NA	334	INTERVENTIONAL	Allocation: NON_RANDOMIZED|Intervention Model: PARALLEL|Masking: SINGLE (PARTICIPANT)|Primary Purpose: SCREENING	Italy
NCT04531995	One Million Cancer Treatment Months	Biomarker + treatment decision	Multiple	RECRUITING	The OMCAT Register aims to provide learning databases in cancer comprising both PRO data using PRO-React and "ground truth" (outcome data verified by the physician during patient examinations). Intelligent learning and knowledge engineering procedures will utilize this PRO data to provide high-quality event prediction algorithms. The ground-truth data enables so-called "supervised learning" techn…	DEVICE: CANKADO PRO-React Onco	Health Status, Using the EuroQol-visual analogue scale, abbreviated as EQ-VAS Scale, containing values between 100 (best imaginable health) and 0 (worst imaginable health), (answered by patients), 6 months|Complaints/Symptoms, Assessed using a question set aligned with the PRO-CTCAE and CTCAE (answered by patients), 6 months|Presence or Absence of SAEs, yes/no (answered by physician), 6 months|Pr…	Cancer type, according to ICD classification, 6 months|Patient Typology, According to Bloem et al (PMID: 32771005), 6 months|Timepoints of patient documentation, The timepoints at which a patient uses the CANKADO System to document patient-reported outcomes are retrieved from the system including date and time, 6 months|Frequency of patient documentation, The frequency at which a patient uses the…		166000	OBSERVATIONAL	Observational Model: |Time Perspective: p	Germany
NCT04695015	Research of Pathological Imaging Diagnosis of Ocular Tumors Based on New Artificial Intelligence Algorithm	Diagnosis	Head and neck cancer	UNKNOWN	The purpose of this study is to establish a standardized process for obtaining digital pathological image information of ocular tumors; use modern pathological techniques to obtain the co-expression information of multiple biomarkers in the pathological tissues of ocular tumors, and finally construct standardized digital ocular tumors with biomarkers Pathology image database.		To compare the diagnostic accuracy of OPAL and IHC for melanoma and other tumors., The result of OPAL automatic analysis will be compared with IHC manual counting analysis.The accuracy of the study will be declared "success" if OPAL automatic analysis meet more than 85% of the manual count for all antibody., Up to 24 weeks.			100	OBSERVATIONAL	Observational Model: |Time Perspective: p	China
NCT05825950	Artificial Intelligence Prediction Tool in Non-muscle Invasive Bladder Cancer (NMIBC)	Biomarker	Bladder cancer	RECRUITING	This is a multi-center study and the aim is to develop and validate an Artificial Intelligence (AI) -based histologic analysis tool to predict responsiveness to intravesical Bacillus Calmette-GuÃ©rin (BCG) and intravesical chemotherapy in intermediate and high-risk non-muscle invasive bladder cancer patients.		Recurrence free survival (RFS) at 3 months after TURBT in participants with HR NMIBC, Recurrence free survival (RFS) is measured as the time from start of clinical treatment / study enrollment to the date of first procedure confirming histopathological recurrence, disease progression or death as a first event from any cause during surveillance cystoscopy at 3 months., 3 months|Recurrence free sur…	Recurrence free survival (RFS) at 3 months following the first negative surveillance cystoscopy after TURBT in patients with IR NMIBC, Recurrence free survival (RFS) is measured as the time from start of clinical treatment / study enrollment to the date of negative surveillance cystoscopy after TURBT confirming histopathological recurrence, disease progression or death as a first event from any c…		600	OBSERVATIONAL	Observational Model: |Time Perspective: p	USA
NCT06173258	Water Exchange Colonoscopy With Artificial Intelligence-assisted Detection	Diagnosis	Colon cancer	COMPLETED	The goal of this clinical trial is to compare the detected adenoma per colonoscopy (APC) in participants undergoing screening, surveillance, and positive fecal immunochemical test (FIT) or guaiac fecal occult blood test (gFOBT). There will be two arms in this study: WE water control and water plus artificial intelligence (AI). The main question it aims to answer is whether the addition of AI into…	DEVICE: Water exchange alone|DEVICE: Water exchange plus Artificial Intelligence (AI)	Adenoma per colonoscopy, Adenoma per colonoscopy is calculated as the total number of adenomas detected divided by the total number of colonoscopies performed in the subjects undergoing a complete colonoscopy., One week (after the colonoscopy procedure, when pathology report is released)|Adenoma detection rate, The percentage of subjects undergoing a complete colonoscopy, who have at least one hi…		NA	560	INTERVENTIONAL	Allocation: RANDOMIZED|Intervention Model: PARALLEL|Masking: SINGLE (PARTICIPANT)|Primary Purpose: SCREENING	Taiwan
NCT04765150	Integrating Quantitative MRI and Artificial Intelligence to Improve Prostate Cancer Classification	Biomarker	Prostate cancer	RECRUITING	This study evaluates how new magnetic resonance imaging (MRI) and artificial intelligence techniques improve the image quality and quantitative information for future prostate MRI exams in patients with suspicious of confirmed prostate cancer. The MRI and artificial intelligence techniques developed in this study may improve the accuracy in diagnosing prostate cancer in the future using less inva…	PROCEDURE: 3 Tesla Magnetic Resonance Imaging|OTHER: Electronic Health Record Review	Development of quantitative dynamic contrast (DCE)-enhanced-magnetic resonance imaging (MRI) analysis techniques, Both transfer constant (Ktrans) and rate constant (Kep) from normal prostate tissue will be evaluated for the inter-scanner variability. Pairwise dissimilarities between distributions will be estimated by computing the Kolmogorov-Smirnov statistic, defined as the maximum difference be…			275	OBSERVATIONAL	Observational Model: |Time Perspective: p	USA
NCT06168864	Development of Artificial Intelligence Models for Segmentation and Characterization of Prostate Cancer: a Single-center Retrospective Observational Study.	Diagnosis	Prostate cancer	COMPLETED	Prostate cancer is the second most common cancer in the male population. This pathology represents an oncological and public health problem especially in developed countries, due to a greater presence of elderly men in the population. Medical imaging plays a central role in the staging and restaging of prostate disease. Magnetic resonance imaging (MRI), computed tomography (CT) and positron emiss…	DIAGNOSTIC_TEST: Artificial intelligence models for segmentation and characterization of prostate cancer	Artificial intelligence algorithms for the classification of prostate cancer lesions on medical images., PET images from enrolled patients will be used to create models that investigate the ability of artificial intelligence to automate tumor segmentation tasks., 2 years			350	OBSERVATIONAL	Observational Model: |Time Perspective: p	Italy
NCT05041777	Optical-Coherence Tomography for the Non-invasive Diagnosis and Subtyping of Basal Cell Carcinoma	Diagnosis	Skin cancer	UNKNOWN	Rationale: To date, the diagnosis and subtyping of basal cell carcinoma (BCC) is verified with histopathology which requires a biopsy. Because this technique is invasive, new non-invasive strategies have been developed, including Optical Coherence Tomography (OCT). This innovative technique enables microscopically detailed examination of lesions, which is useful for diagnosing and identification …	DEVICE: Optical Coherence Tomography	Diagnostic accuracy of OCT in diagnosis and subtyping of BCC, The main study parameter is the diagnostic value of OCT in diagnosis BCC defined as accuracy, sensitivity, specificity and negative- and positive diagnostic values. An increase of at least 10 percent in specificity and an equal sensitivity of OCT-based diagnosis is expected, compared with the clinical diagnosis and the golden-standard …	Developing a deep learning algorithm for automated detection of basal cell carcinoma (BCC) and recognizing three different BCC subtypes in OCT images., The ability of a deep learning algorithm to classify BCC from other skin lesions within OCT images, June 2020-August 2021		963	OBSERVATIONAL	Observational Model: |Time Perspective: p	Netherlands
NCT06452004	Validation of Artificial Intelligence as Decision Support System in VIA (PRESCRIP-TEC)	Diagnosis	Cervical cancer	ACTIVE_NOT_RECRUITING	The research project is a component of another research project that applies the protocol of the World Health Organization for screening of cervical cancer, with testing of high-risk Human Papilloma Virus (hrHPV) as first screening. In the screen, triage and treat approach women who tested positive for hrHPV are undergoing Visual Inspection of the cervix with Acetic Acid (VIA). This procedure is …	DIAGNOSTIC_TEST: Validation of AI-DSS in Bangladesh|DIAGNOSTIC_TEST: Validation of AI-DSS in Uganda|DIAGNOSTIC_TEST: Validation of AI-DSS in India	Accuracy, sensitivity, specificity of AI-DSS, Measurement of true and false positive and true and false negative results of the AI DSS in relation to assessment by expert panel, through study completion, estimated 2 years	Percentage of quality pictures, Percentage of pictures taken during the VIA procedures, which meet according to the expert panel the quality standards suitable for AI-DSS assessment, based on visibility of cervix and Squamo-Columnar Junction (SCJ), light, reflection of speculum, mucus-free surface, through study completion, estimated 2 years	NA	600	INTERVENTIONAL	Allocation: NON_RANDOMIZED|Intervention Model: PARALLEL|Masking: NONE|Primary Purpose: SCREENING	Uganda, Bangladash and India
NCT05176145	Demonstration of the Medical Interest of the VisioCytÂ® Artificial Intelligence Test	Diagnosis	Bladder cancer	RECRUITING	European, multicenter clinical trial with VisioCytÂ®, an in vitro diagnostic medical device. VisioCytÂ® is an innovative solution for the early diagnosis of bladder cancer.	DEVICE: VisioCytÂ®	Performance of VisioCytÂ® test vs conventional cytology, Sensibility of the cytological examination of urine with the VisioCytÂ® test and conventional cytology, all grades and stages combined, 24 months	Specificity, positive and negative predictive value for VisioCytÂ® test and conventional cytology, Specificity of the cytological examination of urine with the VisioCytÂ® test and conventional cytology, all grades and stages combined, 24 months	NA	400	INTERVENTIONAL	Allocation: NA|Intervention Model: SINGLE_GROUP|Masking: NONE|Primary Purpose: DIAGNOSTIC	France
NCT06517979	Development and Prospective Validation of a Digital Pathology-based Artificial Intelligence Diagnostic Model for Pan-cancer Lymphatic Metastasis	Diagnosis	Multiple - Metastasis	RECRUITING	The goal of this diagnostic test is to develop an artificial intelligence (AI)-based pan-cancer universal diagnostic model for detecting pathological lymph node metastasis (LNM), and prospectively evaluate its apllication value in the real-world clinical practice. Investigators will compare the diagnostic performance (sensitivity, specificity, etc.) of the AI model and routine pathological report…	DIAGNOSTIC_TEST: Artificial intelligence (AI)-based diagnostic model	sensitivity, the number of correctly diagnosed positive slides (with lymphatic metastasis), to be divided by the number of positive slides in total, For each enrolled patient, the diagnosis results of AI model will be obtained in servel days after lymph node dissection, and the sensitivity of the AI model will be evaluated through study completion, an average of 3 year.	specificity, the number of correctly diagnosed negative slides (without lymphatic metastasis), to be divided by the number of negative slides in total, For each enrolled patient, the diagnosis results of AI model will be obtained in servel days after lymph node dissection, and the sensitivity of the AI model will be evaluated through study completion, an average of 3 year.		10000	OBSERVATIONAL	Observational Model: |Time Perspective: p	China
NCT05534178	Machine Learning Model to Predict HOLS and Mortality After Discharge in Hospitalized Oncologic Patients	Biomarker	Multiple	UNKNOWN	The study aims to understand which are the most relevant parameters at admission which may allow to predict the hospital length of stay (HOLS) and mortality after discharge of oncologic hospitalized patients. This is the first multicentric prospective observational study that tries to understand the complexity of the hospitalized oncologic patients. A comprehensive analysis will be performed with…		Predict Mortality, Mortality at 30-day after discharge, 30 days after discharge|Predict hospital length of stay, Number of days hospitalized, Through study completion, an average of 3 years	Measure the impact of Anxiety and Depression, Hospital Anxiety and Depression Scale (HADS). Minimum: 0 Maximum: 21. More than 12 points is clinical significant for depression or anxiety \[0-7 = Normal; 8-10 = Borderline; abnormal (borderline case)\] 11-21 = Abnormal (case), Within 24 hours of admission|Measure the impact of Quality of life (QoL), EORTC QLQ-C30 Minimum: 30 Maximum: 126. More punct…		2500	OBSERVATIONAL	Observational Model: |Time Perspective: p	Spain
NCT06604078	Breast Cancer AI Imaging Study	Diagnosis	Breast cancer	RECRUITING	This study aims to develop a social health platform called MammoChat (https://MammoChat.com) that allows patients to share their real-world patient data to a trusted network for development of clinical intelligence to improve patient outcomes. Therefore: 1. The investigator will establish a Discourse social network where patients can anonymously and securely share their breast imaging and interac…		AI Model Development, Train, test and validate AI models with de-identified radiographic images collected from participants., 25 years|Psychological Impact of Breast Cancer Screening, Assess user anxiety using the standardized COS-BC (Consequences of Screening in Breast Cancer) questionnaire., 25 years|Social Discourse for Patients on Wellness Network, Assess patient participation on Discourse so…			20000	OBSERVATIONAL	Observational Model: |Time Perspective: p	USA
NCT04837599	Artificial Intelligence Performance in Colonoscopy in Daily Practice	Diagnosis	Colon cancer	UNKNOWN	randomized, controlled single center, single investigator study mainly in colorectal screening population in daily practice with and without artificial intelliegence (AI) named DiscoveryTM from Pentax medical. Patient randomly are allocated to one of four groups: Pentax i10 colonoscopes without any additional device, Pentax i 10 with DiscoveryTM (AI), Pentax i 10 with EndocuffTM and Pentax i10 wi…	DEVICE: Discovery TM of Pentax medical on/off in colonoscopy	Endoscopy time, measurement of ascent, descent and intervention time during colonoscopy, within 45 minutes of examination	polyp and adenoma detetction rate PDR and ADR, counts of polypes and their location in the colon and their histology, within 45 minutes of examination	NA	1100	INTERVENTIONAL	Allocation: RANDOMIZED|Intervention Model: PARALLEL|Masking: NONE|Primary Purpose: DIAGNOSTIC	Switzerland
NCT05941234	Stem Cell Analysis, Omics (Including Immunomics) and Artificial Intelligence in Glioblastoma	Basic science	Glioblastoma	RECRUITING	The study aims at: 1. Perform a multilayer analysis relying on tight integration of in-depth multi-omics approaches with clinical data to discover immune markers, with attention to age and sex differences, predicting prognosis and defining key life/environmental elements, to guide AI-driven personalised treatments and ensure improved care and QoL of glioblastoma patients. 2. To deepen glioblastom…	OTHER: Biological biomarker analysis	Identification of immune signatures in glioblastoma predictive of overall survival, Immune omic markers, namely the tumor count of the different lymphocyte subtypes and of T-cell receptor subtypes, will be correlated with overall survival., 36 months|identification of lifestyle/environmental signatures predictive of overall survival, A questionnaire investigating lifestyle/environmental patients …		NA	120	INTERVENTIONAL	Allocation: NA|Intervention Model: SINGLE_GROUP|Masking: NONE|Primary Purpose: BASIC_SCIENCE	Italy
NCT06380803	Surgical Skill Labs for Robotic Mastectomy and Educational Program Using a Surgical Guide by Artificial Intelligence	Treatment decision	Breast cancer	RECRUITING	The goal of this prospective study is to investigate the satisfaction, NASA-Task Load Index (TLX), and surgical proficiency of a robotic breast surgery education program using cadaver or porcine models, as well as to develop an AI-based surgical guide for utilization within the educational program in trainees for robotic breast surgery. The main question\[s\]it aims to evaluate : * Satisfaction q…	OTHER: A educational program	Satisfaction questionnaire of a educational program, (grading scale: 1-insufficient/inadequate; 2-reasonable/adequate; 3-sufficient; 4-good; 5-very good.) Participants' perceived goals for attending the course: 1. Met expectations in knowledge (theory), 2. met expectations in skill practice, 3. met knowledge requirements in theory, 4. met the essentials in skills development, 5. developed partici…	The comparison of satisfaction questionnaire of a educational program between the group with the surgical guide and without the surgical guide, The investigators will conduct descriptive statistical analysis of satisfaction questionnaire of a educational program. When conducting subgroup analysis within all subjects between the group with the surgical guide group and the group without the surgica…		64	OBSERVATIONAL	Observational Model: |Time Perspective: p	Korea
NCT04945044	Artificial Intelligence Aid Systems in Colorectal Adenoma Detection	Diagnosis	Colon cancer	COMPLETED	The main purpose of the study to evaluate the usefulness of the Endo-AID artificial intelligence system in the detection of colorectal adenomas in consecutive patients for outpatient colonoscopy. The secondary aims were: * To evaluate the benefit of Endo-AID in adenoma detection rate by comparing endoscopists with high and low adenoma detection rate. * To evaluate serrated detection rate, advance…	DEVICE: Computed adenoma detection system (CADe)|BEHAVIORAL: Control group (regular colonoscopy)	Adenoma detection rate, Number of colonoscopies with colorectal adenoma/Number of total colonoscopies, [Time frame: 1 years][Designated as safety issue: No]	Serrated detection rate, Number of colonoscopies with serrated adenoma/Number of total colonoscopies, [Time Frame: 1 years][Designated as safety issue: No]|Advanced adenoma detection rate, Number of colonoscopies with advanced adenoma/Number of total colonoscopies, [Time Frame: 1 years][Designated as safety issue: No]	NA	370	INTERVENTIONAL	Allocation: RANDOMIZED|Intervention Model: PARALLEL|Masking: NONE|Primary Purpose: DIAGNOSTIC	Spain
NCT06541288	A Prospective Cohort Study Comparing AI Prediction Model With Imaging Assessment to Diagnose Lymph Node Metastasis in Cervical Cancer	Diagnosis	Cervical cancer	NOT_YET_RECRUITING	The goal of this prospective cohort study is to learn whether artificial intelligence multimodal fusion prediction models are effective in diagnosing pelvic lymph node metastasis in cervical cancer. The main question it aims to answer is: can artificial intelligence multimodal fusion prediction models improve the accuracy of preoperative diagnosis of pelvic lymph node metastasis in cervical cance…	DIAGNOSTIC_TEST: AI Prediction Model|DIAGNOSTIC_TEST: Conventional Imageing Assessment	Accuracy in determining pelvic lymph node metastasis, After the subjects underwent surgical treatment, surgical pathology served as the gold standard for evaluating the accuracy of the AI predictive model in comparison to traditional imaging diagnosis. In the statistical analysis phase, sensitivity and specificity were utilized as the primary indicators to assess the accuracy of both diagnostic m…		NA	230	INTERVENTIONAL	Allocation: NON_RANDOMIZED|Intervention Model: FACTORIAL|Masking: NONE|Primary Purpose: DIAGNOSTIC	China
NCT03753724	IDEAL: Artificial Intelligence and Big Data for Early Lung Cancer Diagnosis Study	Diagnosis	Lung cancer	COMPLETED	This study aims to test the use of novel CT image analysis techniques to enable a better characterisation of small pulmonary nodules. The study will incorporate solid and predominantly solid nodules of 5-15 mm scanned using a variety of scanner types, imaging protocols and patient populations. The investigators hope that the new image processing techniques will improve the accuracy of lung nodule…		The overall diagnostic performance of a new computer aided prediction (CAP) model for malignancy in small pulmonary nodules (% diagnostic accuracy)., Area Under the Receiver Operator Characteristic Curve (AUC)., Up to 1 year.	The health economic benefits of the CAP model., Measured reduction in health care related costs using the CAP model algorithm compared to the current standard of care., At 2 weeks, 3 months (group 2 & 3 only) and year 1.|The diagnostic performance of the CAP model for malignancy in small pulmonary nodules at a specific operating point relevant to clinical practice., Measure of diagnostic performa…		1293	OBSERVATIONAL	Observational Model: |Time Perspective: p	UK
NCT06620055	Development of an Artificial Intelligence Model for Optimising Therapy in Gliomas Gliomas	Treatment decision	Glioma	RECRUITING	Artificial intelligence (AI) undoubtedly represents the main tool currently available in the definition of complex algorithms and its use in the medical field is becoming increasingly strategic.As reported in the literature, it is increasingly difficult to find new therapeutic strategies for neoplasms, especially neurological ones. Molecular characterisation is therefore increasingly essential, a…		proportion of patients, out of total patients number, with molecular characteristics susceptible to potential drug therapies ('druggable') identified using an AI model, proportion of patients, out of total patients number, with molecular characteristics susceptible to potential drug therapies ('druggable') identified using an AI model, 24 months			164	OBSERVATIONAL	Observational Model: |Time Perspective: p	Italy
NCT03708978	Development of Artificial Intelligence System for Detection and Diagnosis of Breast Lesion Using Mammography	Diagnosis	Breast cancer	COMPLETED	This project aims to establish a comprehensive artificial intelligence system for detecting and qualitative diagnosing breast lesions. Mammary images will be used to construct a diagnosis method based on deep learning. The system is proposed to automatically analyze the type of mammary glands, automatically identify and mark all breast lesions on the mammography images, provide the malignancy pro…	DIAGNOSTIC_TEST: mammography	benign-malignant diagnosis accuracy, the accuracy of the AI model, radiogist with AI support, radiologist alone for binary diagnosis of a benign or malignant breast lesion according to pathology. If either one mammography of BI-RADS 4/5 in the first examination or during the two year' follow up examination is obtained,a pathological examination is performed, the lesion is judged benign or maligna…	lesion detection accuracy, the detection rate of the constructed deep learning method for detecting benign or malignant breast lesion according to radiologist's subjective diagnosis or follow up as reference. If a radiologist suggests existence of a lesion at the first mammography or at each follow-up mammography during the 2-year period, it is considered that a lesion exists, from the first mamm…		5809	OBSERVATIONAL	Observational Model: |Time Perspective: p	China
NCT04951921	Hyperpolarized 13C Pyruvate MRI for Early Immune Evaluation in Cervical Cancer Patients At Baseline and CCRT Therapy	Biomarker	Cervical cancer	COMPLETED	In this single armed, single-center, case-controlled study, the investigators will conduct a prospective trial and integrate the most advanced imaging technology to medical practice, attempting to solve the problem detected by radiomics approach. The investigators plan a 3-year project with non-randomized, single group assignment observational study design. Thirty participants with diagnosed LACC…	DRUG: Hyperpolarized 13C Pyruvate	MRI size measurement of the primary tumor, Tumor size measurement by regular MRI, Change from baseline in tumor size at 3 months	Recurrent rate, Follow-up recurrent rate, Follow-up for 5 years	PHASE2	6	INTERVENTIONAL	Allocation: NA|Intervention Model: SINGLE_GROUP|Masking: NONE|Primary Purpose: DIAGNOSTIC	Taiwan
NCT05587452	Early Screening of Colorectal Cancer Based on Plasma Multi-omics Combining With Artificial Intelligence	Diagnosis	Colon cancer	UNKNOWN	To evaluate the accuracy and effectiveness of a novel screening method based on plasma multi-omics combining with artificial intelligence in a large prospective cohort for the detection of colorectal cancer and advanced adenomas.	DIAGNOSTIC_TEST: Colonoscopy|DIAGNOSTIC_TEST: Test of ctDNA methylation|DIAGNOSTIC_TEST: Test of characteristics of ctDNA fragment	Sensitivity, Sensitivity (for colorectal cancer and\\or advanced precancerous neoplasm) of this plasm-based multi-omics test. The diagnostic colonoscopy procedure is reference method. Lesions will be confirmed as malignancy or precancerous by pathological biopsy., Through study completion, an average of 1 year|Specificity, Specificity (for colorectal cancer and\\or advanced precancerous neoplasm)…			950	OBSERVATIONAL	Observational Model: |Time Perspective: p	China
NCT06703944	Risk Model for Metastasis Detection of Neuroblastoma	Diagnosis + Biomarker	Neuroblastoma - metastasis	ENROLLING_BY_INVITATION	Neuroblastoma (NB) is the most common extracranial solid tumor in children, accounting for about 15% of tumor-related mortality. NB patients in high-risk group are prone to bone marrow and/or bone metastases with low five-year overall survival rate. The artificial intelligence (AI) and deep learning technologies have potential to identifying morphological characteristics of bone marrow cytology i…	OTHER: risk model in diagnosis and prognosis	Neuroblastoma with bone marrow metastasis, the medical practices in diagnosis of bone marrow metastasis including as follows: bone marrow biopsy, bone marrow cytology of aspiration smear, flow cytometry and PET/CT. Bone marrow biopsy or smear analysis may reveal characteristic NB cells. Flow cytometry may detect NB cells with phenotype of CD45-/CD56+/CD81+/GD2+. PET/CT imaging reveal the metastat…	Overall survival time, Overall survival (OS) was defined as time from diagnosis of neuroblastoma to death from any cause., through study completion, up to 60 months.		500	OBSERVATIONAL	Observational Model: |Time Perspective: p	China
NCT05161949	Artificial inTelligence in eNdometriosis-related ovArian Cancer and Precision Surgery in eNdometriosis-related ovArian Cancer	Diagnosis + Biomarker	Ovarian cancer	UNKNOWN	Endometriosis (EMS) is a chronic, invaliding, inflammatory gynaecological condition affecting 10-15% of women in reproductive age. EMS is characterized by lesions of endometrial-like tissue outside the uterus involving pelvic peritoneum and ovaries. In addition, distant foci are sometimes observed. Unfortunately, the aetiology of the EMS is little known. Although non-malignant, EMS shares similar…		development of a diagnostic and prognostic model based on the use of artificial intelligence, development of a diagnostic and prognostic model based on the use of artificial intelligence in patients suffering from ovarian cancer related to endometriosis through the collection of all available information (clinical, pathological, molecular, genetic, radiomic data), 2 years	Correlation of specific features with clinical characteristic, Correlation of the histopathological features, immuno-phenotypic and molecular alterations present in epithelial ovarian tumors, in particular in associated endometriosis related- ovarian tumors, using an immunohistochemical profile and an NGS panel * evaluation of the miRNA expression profile in endometriosis related- ovarian tumors …		240	OBSERVATIONAL	Observational Model: |Time Perspective: p	Italy
NCT06589154	The Application of Multimodal Artificial Intelligence Systems in Prostate Cancer Diagnosis and Prognosis Analysis	Diagnosis + Biomarker	Prostate cancer	RECRUITING	The application of multimodal data fusion in prostate cancer will bring new opportunities to improve diagnostic accuracy and treatment outcomes. By integrating imaging, genomics, pathology, and clinical data, we expect to realize precision medicine for prostate cancer and significantly improve the survival prognosis of patients.	DIAGNOSTIC_TEST: Prostatic or Pelvic MR|DIAGNOSTIC_TEST: Prostatic Biopsy	Sensitivity of Prostate Cancer Multimodal Model in Predicting Prostate Biopsy Pathology Outcomes (Benign or Malignant), Through completion of study and all data analysis which may take up to one year.|Specificity of Prostate Cancer Multimodal Model in Predicting Prostate Biopsy Pathology Outcomes (Benign or Malignant), Through completion of study and all data analysis which may take up to one yea…	ROC value of a Prostate Cancer Multimodal Model in Predicting the Pathological Outcomes of Gleason Score Categories (â‰¤6, 7, â‰¥8) in Men Underwent for Prostate Biopsy, Through completion of study and all data analysis which may take up to one year.|Sensitivity of a Prostate Cancer Multimodal Model in Predicting the Pathological Outcomes of Gleason Score Categories (â‰¤6, 7, â‰¥8) in Men Underwe…		1000	OBSERVATIONAL	Observational Model: |Time Perspective: p	China
NCT05795725	Evaluation of the Diagnostic Potential of Artificial Intelligence-assisted Fecal Microbiome Testing for Colon Cancer	Diagnosis	Colon cancer	UNKNOWN	The goal of this clinical trial is to evaluate the diagnostic potential of Artificial Intelligence-assisted Fecal Microbiome Testing for the diagnosis of colon cancer. The main question it aims to answer is: â€¢ Is Artificial Intelligence-assisted Fecal Microbiome Testing a reliable screening test for colon cancer? Participants will be asked to provide fecal samples to be analyzed with next-gener…	DIAGNOSTIC_TEST: Artificial Intelligence-assisted Fecal Microbiome Testing|PROCEDURE: Colonoscopy	The diagnostic accuracy of the AI-assisted fecal microbiome testing in detecting colon cancer compared to colonoscopy, The diagnostic accuracy of the AI-assisted fecal microbiome testing in detecting colon cancer, as measured by sensitivity, specificity, positive predictive value, negative predictive value, and area under the receiver operating characteristic curve (AUC-ROC)., 2 weeks		NA	1000	INTERVENTIONAL	Allocation: NA|Intervention Model: SINGLE_GROUP|Masking: NONE|Primary Purpose: DIAGNOSTIC	Turkey
NCT06163846	Image Mining and ctDNA to Improve Risk Stratification and Outcome Prediction in NSCLC Applying Artificial Intelligence.	Biomarker	Lung cancer	RECRUITING	Lung cancer is the leading cause of cancer-related death in Europe. Pathological staging is the gold standard, but it can be influenced by neo-adjuvant treatment and number of sampled lymph nodes; it is not feasible in advanced stages and in patients with high-risk comorbidities. Therefore, patients with tumors of the same stage can experience variations in the incidence of recurrence and surviva…	DIAGNOSTIC_TEST: Assess the role of baseline image mining, ctDNA data and their combination in patient staging and risk stratification	Artificial intelligence and circulating cell-free tumor DNA (ctDNA) for the staging and predict outcome in patients with with non-small cell lung cancer., Evaluate the prognostic role of advanced image analysis, ctDNA and their combination., 5 years			415	OBSERVATIONAL	Observational Model: |Time Perspective: p	Italy
NCT05204186	Impact of COMORBIDities After Radical Cystectomy Using a Predictive Method With Artificial Intelligence	Biomarker	Bladder cancer	UNKNOWN	Clinician and the multidisciplinary team meeting in oncologic urology (MMO) play a key-role in the decision making. An unexplained surgeon attributable variance, probably linked to the subjective "eyeball test" effect, was identified as a strongest factor underlying non-compliance with guide line recommendations in the management of bladder cancer. So high-quality studies that identify barriers a…		bladder cancer therapeutic choice as determined with this Artificial Intelligence predictive method, After retrieving associated comorbidities, any Grade 3, and over, Clavien-Dindo grading system complication rate (30dC and 90dC), information on primary treatment for bladder cancer (urothelial type and pT1 to pT4), outcome, time and cause of death, by our technician (from medical files of specifi…			500	OBSERVATIONAL	Observational Model: |Time Perspective: p	France
NCT06629038	Estimating Jaw, Neck, and Shoulder Range of Motion Using an AI Model	Biomarker	Head and neck cancer	RECRUITING	This observational study aims to develop an AI-based system for tracking mandibular and shoulder movements using deep learning techniques. It will compare AI-generated pose estimations with gold standard measurements to assess accuracy, particularly in patients with functional impairments from oral cancer treatment, such as trismus, spinal accessory nerve dysfunction, neck dystonia, and radiation…	BEHAVIORAL: observation alone	maximal mouth opening, maximal mouth opening, The date of enrollment|maximal lateral excursion of mandible, maximal lateral excursion of mandible, The date of enrollment|range of motion of shoulder abduction, range of motion of shoulder abduction, The date of enrollment|range of motion of neck, lateral side bending and rotation of the neck, The date of enrollment			40	OBSERVATIONAL	Observational Model: |Time Perspective: p	Taiwan
NCT06447012	Artificial Intelligence Development for Colorectal Polyp Diagnosis	Diagnosis	Colon cancer	RECRUITING	Accurate classification of growths in the large bowel (polyps) identified during colonoscopy is imperative to inform the risk of colorectal cancer. Reliable identification of the cancer risk of individual polyps helps determine the best treatment option for the detected polyp and determine the appropriate interval requirements for future colonoscopy to check the site of removal and for further po…	DIAGNOSTIC_TEST: Colonoscopy	To achieve an overall accuracy of 85% for the five-classification lesion prediction algorithm., Sensitivity and Specificity, 24 months|Positive and negative predicted value, Assess the accuracy to the trained device, 24 months	Interobserver agreement of the endoscopists' prediction of histology of polyps during the annotation process., We will analyse the calculate the histology agreement between the advance endoscopist, 36 months|Sub-analysis of the polyp characteristics focused on different gender and ethnicity., To assess if the prediction of patient gender, ethnicity, and age is possible with use of the developed C…		4000	OBSERVATIONAL	Observational Model: |Time Perspective: p	UK
NCT07020169	Using 3D Kidney Model Based on Artificial Intelligence to Assist Partial Nephrectomy: A Prospective Validation Study	Treatment decision	Renal cancer	RECRUITING	The goal of this study is to develop a real-time artificial intelligence-driven 3D kidney model to assist robotic or laparoscopic partial nephrectomy: â€¢ Can this AI-powered model optimize the workflow of partial nephrectomy and enhance surgical benefits?	PROCEDURE: an AI-based real-time image-guided kidney model system	Operative Time, Intraoperative	Operating Surgeon's Assessment, Scoring for Each Surgery(0-5) by navigation accuracy, image rendering smoothness, immediately after the surgery	NA	232	INTERVENTIONAL	Allocation: RANDOMIZED|Intervention Model: PARALLEL|Masking: NONE|Primary Purpose: TREATMENT	China
NCT05863208	Artificial Intelligence-assisted Colonoscopy With or Without Endocuff Vision	Diagnosis	Colon cancer	RECRUITING	Adenoma detection rate (ADR) is considered the single most important quality measure in colonoscopy and a higher ADR can reduce the risk of interval colorectal cancer (CRC). Several kinds of new endoscopes and accessories have been accessed to investigate the abilities of improving the ADR. Artificial intelligence (AI) and Endocuff vision are promising new devices to improve the ADR. However, the…	DEVICE: Artificial intelligence|DEVICE: Endocuff vision|DEVICE: High-definition endoscope	Adenoma detection rate, The proportion of patients with at least one adenomas, One month after colonoscopy	Polyp detection rate, The proportion of patients with at least one polyp, One month after colonoscopy|Sessile serrated adenoma detection rate, The proportion of patients with at least one sessile serrated adenoma, One month after colonoscopy|Sessile serrated polyps detection rate, The proportion of patients with at least one sessile serrated polyp, One month after colonoscopy|Advanced adenoma det…	NA	1000	INTERVENTIONAL	Allocation: RANDOMIZED|Intervention Model: PARALLEL|Masking: SINGLE (PARTICIPANT)|Primary Purpose: DIAGNOSTIC	Taiwan
NCT04732156	Detection of ISUPâ‰¥2 Prostate Cancers Using Multiparametric MRI: Prospective Multicenter Comparison of the PI-RADS Score and an Artificial Intelligence System	Diagnosis	Prostate cancer	RECRUITING	Multiparametric MRI of the prostate is recommended before each prostate biopsy. It identifies suspicious areas which will then be the subject of targeted biopsies. However, MRI suffers from low specificity and moderate inter-reader reproducibility, including with the use of the PI-RADS version 2.1 score. We are developing, within the framework of RHU PERFUSE, a computer-aided diagnosis system (CA…	BIOLOGICAL: Blood sample|OTHER: Follow up questionnaire|DIAGNOSTIC_TEST: Human reading of prostate MR images (PI-RADSv2.1).	Evaluation of the non-inferiority of the AUC of the final CAD developed in the PERFUSE program for the detection of ISUP â‰¥2 cancers, as compared to that of the PI-RADSv2.1 score (human reading), at per-patient analysis., AUC of the final CAD and of the PI-RADS version 2.1 score for the detection of ISUP â‰¥2 cancers on systematic and targeted biopsies performed after MRI, at per-patient analysi…	Comparison of the specificities of the CAD and of the PI-RADSv2.1 score for the detection of ISUP â‰¥2 cancers at per-patient, per-lobe and per-lesion analysis., Specificity of the final CAD and of the PI-RADSv2.1 score for the detection of ISUP â‰¥2 cancers on systematic and targeted biopsies performed after MRI (per-patient, per-lobe and per-lesion analysis)., Through recruitment completion, an…	NA	420	INTERVENTIONAL	Allocation: NA|Intervention Model: SINGLE_GROUP|Masking: NONE|Primary Purpose: DIAGNOSTIC	France
NCT05318495	A Dual Tandem Study - SC vs. CAD-EYE vs. CAD-EYE With G-EYE	Diagnosis	Colon cancer	UNKNOWN	Single-center, four-arm dual-tandem, randomized, open-label study involving the following devices: 1. The Standard Colonoscope is a high-definition colonoscope employing advanced optical filtering and enhancement techniques - blue light imaging (BLI) and linked color imaging (LCI). 2. CAD-EYE is an artificial intelligence software, used in real-time during the colonoscopy procedure for aiding the…	DEVICE: Standard Colonoscopy|DEVICE: CAD-EYE|DEVICE: G-EYE	Additional adenoma detection yield, additional adenoma detection yield (represented by the miss rate) of CAD-EYE and G-EYEÂ® colonoscopy over standard coloscopy compared to the additional adenoma detection yield of CAD-EYE aided colonoscopy over standard colonoscopy, 6 weeks		NA	372	INTERVENTIONAL	Allocation: RANDOMIZED|Intervention Model: CROSSOVER|Masking: NONE|Primary Purpose: SCREENING	Germany
NCT06649565	Prospective Validation and Application of an Artificial Intelligence-based Model for Evaluating the Efficacy of Breast Cancer Patients After Neoadjuvant Therapy	Biomarker	Breast cancer	RECRUITING	Breast cancer has become the world's number one cancer. While its therapeutic efficacy is increasing, how to achieve non-invasive evaluation of the efficacy of neoadjuvant therapy (NAT) for breast cancer patients and thus avoid surgery has become a bottleneck problem that needs to be broken through in clinical diagnosis and treatment. Existing non-invasive evaluation strategies are limited to sin…	OTHER: no intervention	Breast MRI radiomics characteristics of breast cancer patients during neoadjuvant therapy, Breast cancer MRI images before neoadjuvant therapy and immediately after completing neoadjuvant therapy			300	OBSERVATIONAL	Observational Model: |Time Perspective: p	China
NCT07058064	WATCH (Wearable Artificial inTelligence for Cardiac Function and Health Monitoring)	Biomarker	Multiple	NOT_YET_RECRUITING	The purpose of this study is to find a cost effective cardiovascular (CV) surveillance of cancer survivors over long periods of time to prevent the risk of progression of heart failure (HF) and related morbidity and mortality. Mobile device-based artificial intelligence (AI)-electrocardiogram (ECG) can reliably detect cardiac dysfunction in lymphoma and sarcoma survivors and smart watch based sur…	PROCEDURE: Electrocardiogram|PROCEDURE: Echocardiogram|PROCEDURE: LVEF echocardiogram|OTHER: Apple Watch|PROCEDURE: Biospecimen collection|OTHER: Questionnaires|OTHER: Cardio-pulmonary exercise test|OTHER: 6 minute walk test|OTHER: Grip strength test	Detection of left left ventricular ejection fraction (LVEF) <50% by AI-ECG, Mobile device ECGs will be compared to standard 12-lead clinic ECGs for the AI algorithm to predict a reduced EF (EF \<50%)., Baseline to 1 year follow-up|Change in AI-ECG based probability of an LVEF <50% using mobile device ECGs, The change in probability of abnormal LVEF by AI-ECG using mobile device ECG will be compar…		NA	250	INTERVENTIONAL	Allocation: RANDOMIZED|Intervention Model: PARALLEL|Masking: NONE|Primary Purpose: SCREENING	USA
NCT05941689	Efficacy of Artificial Intelligence-assisted Colonic Polyp Detection System	Diagnosis	Colon cancer	COMPLETED	This is a randomized controlled multicenter clinical trial of computer-aided detection (CADe) system for the adjuvant diagnosis of intestinal polyps/adenomas ever conducted in a Chinese population. In addition, this study will evaluate the effect of CADe system on adenoma detection of endoscopists under fatigue.	DEVICE: AI-assisted colonoscopy	adenoma detection rate, The proportion of patients with at least one histologically proven adenoma or carcinoma, up to 2months|withdrawal time compliance rate, The proportion of patients with clean withdrawal time \>6min., up to 2months	polyp detection rate, The proportion of patients with at least one polyp., up to 2 months|adenoma per colonoscopy, The number of adenomas detected per colonoscopy, up to 2 months|polyp per colonoscopy, The number of polys detected per colonoscopy, up to 2 months	NA	1906	INTERVENTIONAL	Allocation: RANDOMIZED|Intervention Model: PARALLEL|Masking: DOUBLE (PARTICIPANT, OUTCOMES_ASSESSOR)|Primary Purpose: DIAGNOSTIC	China
NCT06879210	Application of Artificial Intelligence in Precision Medicine and Healthcare	Supportive care	Multiple	RECRUITING	This study aims to propose an intelligent health robot that utilizes remote intelligent robots to assist patients with disease-related issues, enabling them to address their problems promptly.	DEVICE: Mobile device.(phone)	Can the use of a mobile device [Disease Assistance Consultation] enhance the understanding of disease care and increase knowledge related to diseases in traditional Chinese medicine?, Each patient will be followed up after using the application system for 4 weeks. Each patient will be interviewed for 20 minutes, and the data will be compiled and written later., 4 weeks		NA	10	INTERVENTIONAL	Allocation: NA|Intervention Model: SINGLE_GROUP|Masking: NONE|Primary Purpose: DEVICE_FEASIBILITY	Taiwan
NCT05681949	Therapeutic Assistance and Decision-making Algorithms in Hepatobiliary Tumor Boards	Treatment decision	Liver cancer	UNKNOWN	The goal of this observational study is to compare the recommendations of the artificial intelligence clinical decision support system 'ADBoard', with the recommendations of physicians by tumor conferences in patients with hepatobiliary tumors. The main questions it aims to answer are: Can ADBoard achieve a high level of similar recommendations as physicians' tumor conferences? Can ADBoard consid…	OTHER: ADBoard	Concordance (yes/no) of interdisciplinary tumor conference treatment recommendation with ADBoard-supported recommendation, Examples of possible treatment recommendations are liver resection (curative), regimen of chemotherapy, immunotherapy, radiotherapy, transarterial chemoembolisation, diagnostics, best-supportive care, follow-up by re-presentation. The interrater reliability of the recommendat…	Completeness of the patient information with regard to decision-relevant parameters, For each type of tumor examined, a series of relevant parameters is defined by the medical staff. The objective is achieved if complete documentation, defined as documentation status 'present' or 'detected as missing', is present in more than or equal to 75% of all ADBoard-assisted decisions., Through study compl…	NA	1200	INTERVENTIONAL	Allocation: RANDOMIZED|Intervention Model: PARALLEL|Masking: SINGLE (PARTICIPANT)|Primary Purpose: HEALTH_SERVICES_RESEARCH	Germany
NCT05317351	A Prospective Randomized Study Comparing the Adenoma Detection Yield of SC, AI and Combined AI and G-EYEÂ®	Diagnosis	Colon cancer	UNKNOWN	This is a multicenter, 3-arm, randomized, open-label study. Subjects referred to colonoscopy for screening or surveillance will be randomized in a 2:5:5 into one of the following arms: (i) Standard Colonoscopy (ii) Artificial Intelligence Aided Colonoscopy (GI Geniusâ„¢) (iii) Combined Artificial Intelligence Aided Colonoscopy (GI Geniusâ„¢) and G-EYEÂ® Balloon Aided Colonoscopy	DEVICE: Standard Colonoscopy|DEVICE: Artificial Intelligence Aided Colonoscopy (GI Geniusâ„¢)|DEVICE: Combined Artificial Intelligence Aided Colonoscopy (GI Geniusâ„¢) and G-EYEÂ® Balloon Aided Colonoscopy	Adenoma Per Colonoscopy (APC) (AI compared with AG), Adenoma detection yield, represented by Adenoma Per Colonoscopy (APC) of AI compared with APC of AG., Upon histology results (up to 30 days)	Adenoma Per Colonoscopy (APC) (SC compared with AG), Adenoma detection yield, represented by Adenoma Per Colonoscopy (APC) of SC compared with APC of AG, Upon histology results (up to 30 days)|Advanced Adenoma Per Colonoscopy (AAPC) (SC compared with AG), Advanced Adenoma detection yield, represented by Advanced Adenoma Per Colonoscopy (AAPC) of SC compared with AAPC of AG, Upon histology results…	NA	2160	INTERVENTIONAL	Allocation: RANDOMIZED|Intervention Model: PARALLEL|Masking: NONE|Primary Purpose: SCREENING	USA
NCT06772441	Artificial Intelligence Driven Personalisation of Radiotherapy and Concomitant Androgen Deprivation Therapy for Prostate Cancer Patients (the HypoPro Trial)	Treatment decision	Prostate cancer	RECRUITING	The aim of this prospective, single-arm phase II study is the individualization of both radiotherapy (RT) and androgen deprivation therapy (ADT) duration for patients with high-risk localized prostate cancer (PCa) according to the National Comprehensive Cancer Network (NCCN) based on multimodal artificial intelligence (MMAI) classification. All patients will receive (i) a dose escalation to the p…	DRUG: Androgen deprivation therapy (ADT)	Disease-free survival 5 years after treatment, Disease recurrence is defined as PSA failure according to Phoenix, new lesions on PSMA PET and/or MRI imaging or the beginning of any salvage therapy., Five years	Time to local or regional failure, after end of RT, Local or regional recurrences have to be confirmed by PSMA-PET or mpMR imaging. For the diagnosis of local failure, verification via biopsy is warranted, Two and five years after RT|Metastatic free survival (MFS) after end of RT, MFS is defined as survival time in months from beginning of RT until detection of any new lesion confirmed as metasta…	PHASE2	30	INTERVENTIONAL	Allocation: NA|Intervention Model: SINGLE_GROUP|Masking: NONE|Primary Purpose: TREATMENT	Cyprus
NCT05435352	Image-based AI Predictive Biomarkers for Precision Neoadjuvant Triple-negative Breast Cancer Treatment	Biomarker	Breast cancer	TERMINATED	Pear Bio has developed an organ-on-a-chip device together with a computer vision pipeline through which the response of an individual patient's tumor to different chemotherapy regimens can be tested simultaneously ex vivo. This study will recruit patients with early TNBC who are planned for standard of care neoadjuvant chemotherapy followed by surgery. The oncologist will be blinded to the respon…	PROCEDURE: Core needle biopsy	Pathological complete response correlation accuracy (specificity), The specificity of Pear image-based biomarkers are established against patient pathological complete response (evaluated on surgical sample post-neoadjuvant therapy)., 6 months	Pathological complete response correlation accuracy (sensitivity), The sensitivity of Pear image-based biomarkers are established against patient pathological complete response (evaluated on surgical sample post-neoadjuvant therapy)., 6 months|Pathological complete response correlation accuracy (positive predictive value), The positive predictive value of Pear image-based biomarkers are establish…		34	OBSERVATIONAL	Observational Model: |Time Perspective: p	UK
NCT06653478	Development and Demonstration of Intelligent Assessment Based on Multi-modal Information Fusion for Tumor Risk and Diagnosis and Treatment	Diagnosis + Biomarker + Treatment decision	Lung cancer	RECRUITING	To improve the accuracy of risk prediction, screening and treatment outcome of cancer, we aim to establish a medical database that includes standardized and structured clinical diagnosis and treatment information, image features, pathological features, and multi-omics information and to develop a multi-modal data fusion-based technology system using artificial intelligence technology based on dat…	OTHER: No Intervention	The outcome of clinical diagnosis of suspected patients with lung cancer/pulmonary nodular (Benign/Malignant nodule), The outcome of clinical diagnosis of patients with lung cancer/pulmonary nodular (Benign/Malignant nodule). â‘ Benign nodule â‘¡ Malignant neoplasm/nodule: squamous cell carcinoma, adenocarcinoma, small cell carcinoma, and large cell carcinoma., 2022-2026|The outcome of clinical d…			3000	OBSERVATIONAL	Observational Model: |Time Perspective: p	China
NCT04215211	MR Based Survival Prediction of Glioma Patients Using Artificial Intelligence	Biomarker	Glioma	RECRUITING	This registry aims to collect clinical, molecular and radiologic data including detailed survival data, clinical parameters, molecular pathology (1p/19q codeletion, MGMT methylation, IDH and TERTp mutations, etc) and conventional/advanced/new MR sequences (T1, T1c, T2, FLAIR, ADC, DTI, PWI, etc) of patients with primary gliomas. By leveraging artificial intelligence, this registry will seek to co…	DIAGNOSTIC_TEST: Survival prediction for glioma patients	AUC of survival prediction performance, AUC of survival prediction performance=sensitivity+specificity-1, up to 10 years			2500	OBSERVATIONAL	Observational Model: |Time Perspective: p	China
NCT06909643	Development and Prospective Validation of a Multimodal Fusion Artificial Intelligence Model for Predicting the Efficacy of Neoadjuvant Treatment of Bladder Cancer	Biomarker	Bladder cancer	RECRUITING	This study is a multi-center observational study without interventions, including the construction of an AI diagnostic model and retrospective testing of a multi-center cohort. The study participants are bladder cancer patients who have undergone imaging examinations, been pathologically diagnosed, and received neoadjuvant treatment, with complete clinical and pathological data. The study plans t…	DIAGNOSTIC_TEST: Artificial intelligence (AI)-based diagnostic model	sensitivity, the number of correctly diagnosed positive patient (sensitive to therapy), to be divided by the number of patients in total., For each enrolled patient, the diagnosis results of AI model will be obtained in several days after neoadjuvant therapy, and the sensitivity of the AI model will be evaluated through study completion, an average of 3 year.	specificity, the number of correctly diagnosed negative patients (therapy insensitive), to be divided by the number of negative patients in total., For each enrolled patient, the diagnosis results of AI model will be obtained in several days after neoadjuvant therapy, and the specificity of the AI model will be evaluated through study completion, an average of 3 year.		550	OBSERVATIONAL	Observational Model: |Time Perspective: p	China
NCT04294355	Artificial Intelligence-assisted Colonoscopy on Detection of Missed Proximal Lesions	Diagnosis	Colon cancer	COMPLETED	This is a prospective multi-center randomized study is to determine whether the use of artificial intelligence (AI)-assistance could reduce the miss rates of polyps and adenomas in the proximal colon during tandem examination	DEVICE: Artificial intelligence-Assisted colonoscopy|PROCEDURE: Conventional colonoscopy	Proximal adenoma missed rate, The proportion of patients with missed adenomas detected in the second examination only, One day	Proximal polyp missed rate, The proportion of patients with missed adenomas detected in the second examination only, One day|Proximal adenoma detection rate, The proportion of patients with at least one adenoma, One day|Proximal polyp detection, The proportion of patients with at least one polyp, One day	NA	216	INTERVENTIONAL	Allocation: RANDOMIZED|Intervention Model: PARALLEL|Masking: SINGLE (PARTICIPANT)|Primary Purpose: DIAGNOSTIC	Vietnam
NCT04270032	Using Deep Learning Methods to Analyze Automated Breast Ultrasound and Hand-held Ultrasound Images, to Establish a Diagnosis, Therapy Assessment and Prognosis Prediction Model of Breast Cancer.	Diagnosis + Biomarker + Treatment decision	Breast cancer	UNKNOWN	The purpose of this study is using a deep learning method to analyze the automated breast ultrasound (ABUS) and hand-held ultrasound(HHUS) images, establish and evaluate a diagnosis, therapy assessment and prognosis prediction model of breast cancer. The model would provide important references for further early prevention, early diagnosis and personalized treatment.	DIAGNOSTIC_TEST: ABUS and HHUS	sensitivity, Proportion of corrected-marked malignant lesions by the model, 4 years|false-positive per volume, the number of uncorrected-marked malignant lesions by the model, 4 years|area under curve, area under receiver operating characteristic (ROC) curve in percentage (%), 4 years|overall survival(OS) time, It measures the time from the date of cancer diagnosis to any cause of death., up to 1…			10000	OBSERVATIONAL	Observational Model: |Time Perspective: p	China
NCT04227795	AI-assisted Detection of Missed Colonic Polyps	Diagnosis	Colon cancer	COMPLETED	A prospective validation of real time deep learning artificial intelligence model for detection of missed colonic polyps	DEVICE: Artificial intelligence-Assisted real time colonoscopy	Adenoma miss rate, The number of patient had at least one missed adenoma, During the colonoscopy procedure	Total number of adenoma missed, The total number of missed polyps for all subjects, During the colonoscopy procedure|Colonic polyp miss rate, The number of patient had at least one missed adenoma, During the colonoscopy procedure|Total number of missed polyps, The total number of missed polyps for all subjects, During the colonoscopy procedure	NA	52	INTERVENTIONAL	Allocation: NA|Intervention Model: SINGLE_GROUP|Masking: NONE|Primary Purpose: DIAGNOSTIC	Hong Kong
NCT06174233	The French Gut-colo	Biomarker	Colon cancer	RECRUITING	Colorectal cancer (CRC) is the second most common type of cancer worldwide. The European Union recommends national CRC screening for people aged between 50 and 74. Generally, an immunological test called FIT (Fecal Immunochemical Test), based on the quantitative detection of human haemoglobin, is performed on a stool sample. If the haemoglobin level is above the recommended threshold, a colonosco…		Measurement of true-negative, true-positive, false-negative and false-positive rates after colonoscopy, associated with the new test based on metagenomic analysis and clinical data., up to 4 years	Define and compare the true-negative, true-positive false-negative and false-positive rates after colonoscopy associated with the new test compared with those of the FIT test, up to 4 years|Compare the rates of true negatives, false-negative true positives and false-positives after colonoscopy associated with the new test with those of the FIT test: number of cases aggregated at 5 years, 10 years…		2500	OBSERVATIONAL	Observational Model: |Time Perspective: p	France
NCT05141773	Artificial Intelligence Aid Systems and Endocuff in Colorectal Adenoma Detection	Diagnosis	Colon cancer	COMPLETED	The main purpose of the study to evaluate the usefulness of the Endo-AID artificial intelligence system combined with endocuff compared with endocuff in the detection of colorectal adenomas in consecutive patients for outpatient colonoscopy. The secondary aims were: * To evaluate the benefit of Endo-AID and endocuff in adenoma detection rate by comparing endoscopists with high and low adenoma det…	DEVICE: Computed adenoma detection system (CADe) plus endocuff|DEVICE: Endocuff	Adenoma detection rate, (number of colonoscopies with adenoma/number of colonoscopies), 1 year	Serrated detection rate, (number of colonoscopies with serrated adenoma/number of colonoscopies), 1 year|Advanced adenoma detection rate, (number of colonoscopies with advanced adenomas/number of colonoscopies), 1 year	NA	696	INTERVENTIONAL	Allocation: RANDOMIZED|Intervention Model: PARALLEL|Masking: NONE|Primary Purpose: DIAGNOSTIC	Spain
NCT05368298	SCOOT: Sample Collection for DART	Diagnosis	Lung cancer	RECRUITING	The study will use a blood sample collected from participants to: * Develop new ways of finding and diagnosing lung health problems, such as lung cancer. * Develop tools which make it easier to screen people with possible lung health problems, diagnose problems earlier and with fewer tests, and start the best treatment faster. * Help improve the early diagnosis of lung cancer, as finding lung can…		To develop an algorithm that gives a greater than chance improved ability to diagnose lung cancer using the blood biomarkers with or without the AI CT algorithm compared to not using them, by February 2025	To develop an algorithm that gives a greater than chance improved ability to diagnose lung cancer using the blood biomarkers with or without the AI CT and blood markers algorithm compared to not using them, by February 2025		5000	OBSERVATIONAL	Observational Model: |Time Perspective: p	UK
NCT05514301	Clinical Validation of Polydeep: an Artificial Intelligence-based Computer-aided Polyp Detection (CADe) and Characterization (CADx) System	Diagnosis	Colon cancer	COMPLETED	This study is a clinical validation of Polydeep, a computer-aided polyp detection (CADe) and characterization (CADx) system. Polydeep Advance 1 is an unicentric prospective diagnostic tests trial with a paired study design. The hypothesis of the study is that Polydeep, a CAD system, is more sensitive than a blinded endoscopists for the detection of colorectal polyps in a high definition colonosco…	DIAGNOSTIC_TEST: Sensitivity of Polydeep vs high experienced endoscopists for colorectal polyp detection	Sensitivity of polydeep vs high experienced endoscopist blinded to polydeep, To compare the sensitivity of Polydeep to a high experienced endoscopist for colorectal polyp detection (adenoma or serrated lesion histologically confirmed), 1 year	Sensitivity for serrated lesions detection., To compare the sensitivity of Polydeep to a high experienced endoscopist for serrated lesions detection, 1 year|Sensitivity for adenoma detection., To compare the sensitivity of Polydeep to a high experienced endoscopist for adenoma detection, 1 year|Sensitivity for advanced colonic lesions, To compare the sensitivity of Polydeep to a high experienced …	NA	205	INTERVENTIONAL	Allocation: NA|Intervention Model: SINGLE_GROUP|Masking: NONE|Primary Purpose: DIAGNOSTIC	Spain
NCT04586556	Artificial Intelligence for Real-time Detection and Monitoring of Colorectal Polyps	Diagnosis + Biomarker	Colon cancer	COMPLETED	The investigators hypothesize that the clinical implementation of a deep learning AI system is an optimal tool to monitor, audit and improve the detection and classification of polyps and other anatomical landmarks during colonoscopy. The objectives of this study are to generate preliminary data to evaluate the effectiveness of AI-assisted colonoscopy on: a) the rate of detection of adenomas; b) …	DIAGNOSTIC_TEST: Polyps detection by Artificial Intelligence	Number of polyps detected, Efficacy of AI assisted colonoscopy to detect the proportion of patients with at least 1 polyp. Polyp detection rate with an AI., Day 1|Evaluation of the automatic report of the colonoscopy quality indicators, Compare of the automatic detection of the ileocecal valve, appendiceal orifice, and the automatic calculation of the withdrawal time with manual detection, Day 1		NA	372	INTERVENTIONAL	Allocation: NA|Intervention Model: SINGLE_GROUP|Masking: NONE|Primary Purpose: DIAGNOSTIC	Canada
NCT04892329	A Multi-center Study on the Efficacy and Safety of AI-assisted Navigation System for Biliopancreatic EUS	Diagnosis	Pancreatic cancer	UNKNOWN	Pancreatic cancer is one of the most lethal cancers. Survival rates vary largely depending on the stage at which it is diagnosed. EUS is considered one of the most sensitive modalities for pancreatic cancer detection. To avoid a missed diagnosis of the pancreatic cancer, the continuity and integrity of EUS needs to be ensured as much as possible. The station approach in pancreatic EUS has been es…	OTHER: Artificial intelligence assistant system	Missed scanning rate of adjacent important anatomical structures in pancreatic endoscopic ultrasonography, It was calculated by dividing the number of important anatomy that is not scanned in the actual EUS pancreas by the number of EUS., Six month	Pancreatic lesions detection rate, It was calculated by dividing the total number of patients being detected pancreatic lesions by the number of EUS, Six month|Cholangiopancreatic duct lesions detection rate, It was calculated by dividing the total number of patients being detected cholangiopancreatic duct lesions by the number of EUS., Six month|The average number of scanning in the pancreatic s…	NA	285	INTERVENTIONAL	Allocation: RANDOMIZED|Intervention Model: PARALLEL|Masking: DOUBLE (PARTICIPANT, OUTCOMES_ASSESSOR)|Primary Purpose: SCREENING	China
NCT06251700	Longterm Effectiveness of Artificial Intelligence-assisted Colonoscopy on Adenoma Recurrence	Diagnosis	Colon cancer	RECRUITING	We hypothesize that AI-assisted colonoscopy can reduce post-colonoscopy neoplasia incidence after 3 years, over standard colonoscopy. Moreover, this protective effect may allow surveillance intervals to be lengthened, by modifying long-term outcome of high-risk subgroup.	DEVICE: ENDO-AID CADe	Post-colonoscopy adenomas at year 3, The primary endpoint is the incidence of post-colonoscopy adenomas at year 3, which is the composite of new occurrence and metachronous recurrence of adenomas during surveillance., During the colonoscopy	Post-colonoscopy AA, Incidence of post-colonoscopy advanced adenomas, During the colonoscopy|Post-colonoscopy advanced neoplasms, Incidence of post-colonoscopy advanced neoplasms, During the colonoscopy|Post-colonoscopy SSL, Incidence of post-colonoscopy SSL, During the colonoscopy|Post-colonoscopy CRC, Incidence of post-colonoscopy CRC, During the colonoscopy|Post-colonoscopy adenomas and advanc…	NA	775	INTERVENTIONAL	Allocation: NA|Intervention Model: SINGLE_GROUP|Masking: NONE|Primary Purpose: TREATMENT	Hong Kong
NCT05046366	Development of an Artificial Intelligence System for Intelligent Pathological Diagnosis and Therapeutic Effect Prediction Based on Multimodal Data Fusion of Common Tumors and Major Infectious Diseases in the Respiratory System Using Deep Learning Technology.	Diagnosis + Biomarker	Multiple	UNKNOWN	To improve accurate diagnosis and treatment of common malignant tumors and major infectious diseases in the respiratory system, we aim to establish a large medical database that includes standardized and structured clinical diagnosis and treatment information such as electronic medical records, image features, pathological features, and multi-omics information, and to develop a multi-modal data f…		The outcome of clinical diagnosis of suspected patients with lung cancer/pulmonary nodular (Benign/Malignant nodule)., The outcome of clinical diagnosis of patients with lung cancer/pulmonary nodular (Benign/Malignant nodule). â‘ Benign nodule â‘¡ Malignant neoplasm/nodule: squamous cell carcinoma, adenocarcinoma, small cell carcinoma, and large cell carcinoma., 2021-2024|The outcome of clinical …	sex (male/female), sex of patients(male/female)., 2021-2024|age (years), age of patients (years)., 2021-2024|weight (kilograms), weight of patients (kilograms), 2021-2024|height (meters), height of patients (meters)., 2021-2024|heart rate in each minute, heart rate in each minute of patients., 2021-2024|blood pressure (mmHg), blood pressure (mmHg) of patients., 2021-2024|Forced vital capacity (FV…		1000	OBSERVATIONAL	Observational Model: |Time Perspective: p	China
NCT05254132	Artificial Intelligence for Help Non-Small Cell Lung Cancer: Measure Cancer Biology and Treatment Response Via Imaging	Biomarker	Lung cancer	UNKNOWN	SALMON is a prospective, multi-center, multi-country, biomarker validation study that synergizes an extensive non-interventional biomarker discovery study on diagnostic images and tissue biopsies of non-small cell lung cancer NSCLC (rATLAS) with a smaller biomarker minimally interventional study on patients with metastases who undergo liquid biopsy and imaging follow-up for 2 years (aRECIST). A t…	PROCEDURE: Liquid biopsy	Equivalence between aRECIST and manual RECIST in the evaluation of target lesions at time of study enrolment, Equivalence will be assessed by comparing manual RECIST target response (central readings) with the target response as generated by the automated Radiomics aRECIST workflow. Categorical similarity measures between central panel RECIST and aRECIST will be computed through Cohen's kappa coe…	Reduction in diagnostic time and inter-reader variability compared to manual RECIST (local reading) in determining therapeutic response on target lesions., Statistical testing on the performance difference between models predicting survival at 24 months will be performed to compare the prognostic value of aRECIST to that of RECIST. Categorical similarity measures between central panel RECIST and …		1000	OBSERVATIONAL	Observational Model: |Time Perspective: p	Belgium
NCT06320184	AI for Lung Cancer Risk Definition in Computed Tomography Screening Programs	Biomarker	Lung cancer	ACTIVE_NOT_RECRUITING	Low-dose computed tomography (LDCT) lung cancer (LC) screening can reduce mortality among heavy smokers, but there is a critical need to better identify people at higher risk and to reduce harms related to management of benign nodules. The most promising strategy is to combine novel tools to optimize clinical decisions and increase the benefit of screening. In this respect, the investigators alre…	DIAGNOSTIC_TEST: Artificial Intelligence risk model	Aim 1, Development of a risk classifier using AI tools based on combination of blood biomarkers, imaging and clinical data to improve LDCT screening sensitivity and positive predictive value., 36 months	Aim 2, Evaluation of radiologic features and other LDCT markers related to respiratory and cardiovascular disorders., 30 months|Aim 3, Assessment of an Immune Signature Classifier (ISC) on peripheral blood mononuclear cell (PBMC) samples collected from screen detected solid and sub-solid LDCT lung nodules and integration of ISC with existing biomarkers such as the MSC test and the c-Reactive Prot…		650	OBSERVATIONAL	Observational Model: |Time Perspective: p	Italy
NCT04081038	Dental Hygienists and Dentists as Providers of Oral Mucosa Screening and Brush Biopsies	Diagnosis	Head and neck cancer	COMPLETED	In 2007, The World Health Assembly (WHA) adopted a resolution to prevent oral cancer. The resolution urged the member states to ensure that measures against oral cancer was integrated into a national cancer control program by engaging and train dental personnel in screening, early diagnosis and treatment. Oral cancer is a severe oral health issue as it is potentially fatal and is the 5-6 most com…	DIAGNOSTIC_TEST: Brush biopsy	Brush biopsy, Presence of tumor markers and hrHPV in premalignant oral lesions. Each item is scored 0 (no tumor markers) and 1 (tumor markers), 1 year			100	OBSERVATIONAL	Observational Model: |Time Perspective: p	Sweden
NCT04217018	MR Based Prediction of Molecular Pathology in Glioma Using Artificial Intelligence	Biomarker	Glioma	RECRUITING	This registry aims to collect clinical, molecular and radiologic data including detailed clinical parameters, molecular pathology (1p/19q co-deletion, MGMT methylation, IDH and TERTp mutations, etc) and conventional/advanced/new MR sequences (T1, T1c, T2, FLAIR, ADC, DTI, PWI, etc) of patients with primary gliomas. By leveraging artificial intelligence, this registry will seek to construct and re…	DIAGNOSTIC_TEST: Prediction of molecular pathology	AUC of prediction performance, AUC=sensitivity+specificity-1, up to 10 years			3000	OBSERVATIONAL	Observational Model: |Time Perspective: p	China
NCT04215224	Histopathology Images Based Survival Prediction of Glioma Patients Using Artificial Intelligence	Biomarker	Glioma	RECRUITING	This registry aims to collect clinical, molecular and histopathology imaging including detailed survival data, clinical parameters, molecular pathology (1p/19q codeletion, MGMT methylation, IDH and TERTp mutations, etc) and images of HE slices in primary gliomas. By leveraging artificial intelligence, this registry will seek to construct and refine hstopathology imaging based algorithms that able…	DIAGNOSTIC_TEST: Histopathology images based survival prediction for glioma patients	AUC of survival prediction performance, AUC of survival prediction performance=sensitivity+specificity-1, up to 10 years			3500	OBSERVATIONAL	Observational Model: |Time Perspective: p	China
NCT06040710	Artificial-intelligence-based QUAntification of Size measuremeNts of Adenoma in Routine Endoscopy	Diagnosis	Colon cancer	COMPLETED	Polyp size and count determines the follow-up intervals after colonoscopy. However, relying on the endoscopist's optical diagnosis for size estimation has shown considerable variability, leading to erroneous surveillance intervals and increased colorectal cancer risk. This study aims to assess the effectiveness of a new polyp size estimation software, called POSEIDON, which uses the tip of the au…	DEVICE: POSEIDON size estimation software with the EndoMind polyp detection system	Error of size estimation for colorectal polyps using POSEIDON versus physician optical evaluation, The error between gold standard polyp size and estimation using POSEIDON and optical estimation will be compared in pairs for the same polyps., Through study completion, an average of 5 months	Error of size estimation for colorectal polyps using POSEIDON versus physician optical evaluation for different size categories, Polyps will be split into size categories based on national and international guidelines. The study will assess the errors of both POSEIDON and optical estimation within each group through pairwise comparison, Through study completion, an average of 5 months|Error of si…		145	OBSERVATIONAL	Observational Model: |Time Perspective: p	Germany
NCT03953976	INRT-AIR: A Prospective Phase II Study of Involved Nodal Radiation Therapy	Treatment decision	Head and neck cancer	COMPLETED	Elective nodal irradiation has been a longstanding standard-of-care in the management of mucosal squamous cell carcinoma of the head and neck. Recent studies have suggested that reduced elective dose and volume may be a viable approach to improve toxicity. In this study, we are eliminating the elective neck treatment, focusing therapy on involved and suspicious nodes.	RADIATION: Intensity modulated radiation therapy (IMRT)	To determine the risk of solitary elective volume recurrence following elective volume reduction using INRT., Definition: solitary means that the recurrence occurred without a preceding or synchronous in-field or distant recurrence, 2 years	Comparison of SEVR risks by p16 status and anatomic site, 2 years|EORTC QLQ-C30 Summary score, The EORTC QLQ-C30 Summary Score is calculated from the mean of 13 of the 15 QLQ-C30 scales. Patients rate overall health and quality of life., 36 months|EORTC QLQ-C30 Physical and role functioning subscales, Patients rate overall health and quality of life., 36 months|EORTC HN35 Dry mouth and sticky sal…	PHASE2	67	INTERVENTIONAL	Allocation: NA|Intervention Model: SINGLE_GROUP|Masking: NONE|Primary Purpose: TREATMENT	USA
NCT06241092	AI-Based Multimodal Multi-tasks Analysis Reveals Tumor Molecular Heterogeneity, Predicts Preoperative Lymph Node Metastasis and Prognosis in Papillary Thyroid Carcinoma	Biomarker	Head and neck cancer	RECRUITING	This study involved a comprehensive analysis of 256 PTC patients from Sun Yat-sen Memorial Hospital of Sun Yat-sen University (SYSMH) and 499 patients from The Cancer Genome Atlas. DNA-based next-generation sequencing (NGS) and single-cell RNA sequencing (scRNA-seq) were employed to capture genetic alterations and TME heterogeneity. A deep learning multimodal model was developed by incorporating …	OTHER	Lymph node metastasis, Lymph node metastasis is frequently influenced by a myriad of factors, and tumor heterogeneity stands out as a significant contributing element., 2021.10.1	Disease-free survival, Disease-free survival is defined as the time from randomization to the first occurrence of a relapse, progression, or death from any cause, commonly used in clinical trials of adjuvant therapy after curative surgery or radiation therapy. It is also used as a primary endpoint in studies of neoadjuvant therapy and a useful endpoint for evaluating the efficacy of treatments th…		256	OBSERVATIONAL	Observational Model: |Time Perspective: p	China
NCT05275556	Gastroenterology Artificial INtelligence System for Detecting Colorectal Polyps (The GAIN Study)	Diagnosis	Colon cancer	COMPLETED	This is a prospective, multicenter, randomized controlled study to evaluate the effect of the Computer-Assisted Detection (CADe) Device on Adenomas Per Colonoscopy and Positive Percent Agreement for routine colonoscopies. The control arm is colonoscopy performed with High Definition White Light Endoscopy (HD-WLE) per standard of care. The intervention arm is colonoscopy performed with HD-WLE per …	DEVICE: Computer-Assisted Detection (CADe) Device	Difference in Adenomas Per Colonoscopy (APC), Difference in Adenomas Per Colonoscopy (APC) between the control and intervention arm, evaluated for superiority. APC is defined as the average number of histologically confirmed adenomas resected per colonoscopy., Day 1|Difference in Positive Percent Agreement (PPA), Difference in Positive Percent Agreement (PPA) between the control and intervention …	Adenoma Detection Rate (ADR), The Adenoma Detection Rate is defined as the number of patients with at least one histologically confirmed adenoma divided by the total number of patients enrolled per study arm., Day 1|Number of False Alerts Per Procedure, A false alert is defined as a bounding box that persists on the screen (approximately 2-3 seconds per the judgment of the colonoscopist) that is …	NA	1410	INTERVENTIONAL	Allocation: RANDOMIZED|Intervention Model: PARALLEL|Masking: SINGLE (OUTCOMES_ASSESSOR)|Primary Purpose: SCREENING	USA
NCT07059936	Predicting Immunotherapy Response and Survival of Liver Cancer Patients Using Artificial Intelligence and Radiomics (Radiology-AI-Liver)	Biomarker	Liver cancer	RECRUITING	CT imaging data and MR imaging data from liver cancer (hepatocellular carcinoma) patients prior to the initiation of immunotherapy (and possibly also after treatment) will be collected. The processing pipeline includes automatic tumor segmentation, radiomics feature extraction, feature selection, and construction of a classification model.		disease-free survival, 1 year|Progression-free survival, 1 year|overall survival, 1 year			350	OBSERVATIONAL	Observational Model: |Time Perspective: p	China
NCT06316895	The Clinical Outcomes and Prediction of Thermal Ablation for Low-risk Papillary Thyroid Carcinoma	Biomarker	Head and neck cancer	RECRUITING	1. To evaluate the clinical outcomes of ultrasound-guided thermal ablation and thyroid surgery for the treatment of papillary thyroid carcinoma; 2. To develop and validate a artificial intelligence model to predict the outcomes of ultrasound-guided thermal ablation in the treatment of papillary thyroid carcinoma;	PROCEDURE: thyroid surgery|PROCEDURE: ultrasound-guided thermal ablation	rate of disease progression, cervical lymph node metastases, recurrent tumors and persistent tumors, more than 5 year	Rate of complications, surgery or ablation complications, 1week|Rate of tumor disappearance, complete disappearance of ablated tumor on ultrasound and contrast-enhanced ultrasound, 2 year		3772	OBSERVATIONAL	Observational Model: |Time Perspective: p	China
NCT05080088	Retrospective Evaluation of 3 Colonic Adenoma Detection Strategies	Diagnosis	Colon cancer	COMPLETED	Retrospective study, single blind (patient), allowing a posteriori clinical data collection of 90 patients during their passage to the ambulatory endoscopy circuit, to consider 3 groups and thus to deduce a colonic adenoma detection rate for each arm : * Colonoscopy Only Group * Artificial intelligence only group (IA GI GENIUS â„¢ alone) * Endoscopic Cap and Artificial Intelligence Group (endosco…		Colonic Adenomas Detection Rate according to the use of the Combine Techniques GENIUS software - Cap or Only GENIUS software, number of colonoscopies with the discovery of at least 1 colonic adenoma out of the total number of colonoscopies according to the use of colonoscopy alone / artificial intelligence alone / artificial intelligence combined with the endoscopic cap., 4 months	Adenomas Rate according to their morphology, according to Paris classification, 4 months|Adenomas Rate according to their size, \< 0,5mm / 0-5-10mm / \> 10mm, 4 months|Adenomas Rate according to their histology, according to Vienne classification, 4 months|Caecal Intubation Rate, Complete colonocopy rate, 4 months|Withdrawal time, 4 months|Adverse effects, Haemorrhages, Perforation, 4 months		90	OBSERVATIONAL	Observational Model: |Time Perspective: p	France
NCT05669339	AD HOC Trial: Artificial Intelligence-Based Drug Dosing In Hepatocellular Carcinoma	Treatment decision	Liver cancer	SUSPENDED	This study will test the hypothesis that a novel combination of three drugs (sorafenib, sonidegib, and irinotecan), in conjunction with individually optimized doses, can be safely administered and lead to improved clinical outcomes in patients with hepatocellular carcinoma compared to standard of care. The main objective of this study is to establish safe dose ranges for the coadministration of s…	DRUG: Irinotecan|DRUG: Sonidegib|DRUG: Sorafenib	Maximally tolerated dose, Determine the maximum tolerated dose of irinotecan, sonidegib, and sorafenib, 32 days	Objective response rate, Determine the objective response rate, as measured by mRECIST 1.1 criteria, 32 days|Change in the biomarker AFP, Measure the change in the blood level of the biomarker AFP, 32 days|Change in the biomarker AFP-L3, Measure the change in the blood level of the biomarker AFP-L3, 32 days|Change in the biomarker DGC, Measure the change in the blood level of the biomarker DGC, 3…	PHASE2	12	INTERVENTIONAL	Allocation: NA|Intervention Model: SEQUENTIAL|Masking: NONE|Primary Purpose: TREATMENT	USA
NCT05624736	Hierarchical Diagnosis for Adult Diffuse Glioma Based on Deep Learning	Diagnosis	Glioma	UNKNOWN	This is a restrospective study to establish a deep learning model based on multi-parametric magnetic resonance imaging scans to predict Grade, histopathologic type and genotype of adult diffuse Glioma.	DIAGNOSTIC_TEST: multi-parametric magnetic resonance imaging scan|DIAGNOSTIC_TEST: Pathology examination	Tumor Grade, Tumor Grade based on 2021 WHO central nervous system tumor guideline, up to 2 weeks|Tumor Histologic diagnosis, Tumor histologic diagnosis based on 2021 WHO central nervous system tumor guideline, up to 2 weeks|Tumor genotype, Tumor genotype based on 2021 WHO central nervous system tumor guideline, up to 2 weeks			500	OBSERVATIONAL	Observational Model: |Time Perspective: p	China
NCT04840056	Prediction of Gastric Cancer in Intestinal Metaplasia and Atrophic Gastritis	Biomarker	Gastric cancer	RECRUITING	The primary objectives of this study are: * To identify clinical or histological factors associated with gastric cancer development in patients with IM and AG * To establish a machine learning algorithm for prediction of future gastric cancer risks and individual risk stratification in patient with IM and AG		Gastric cancer and gastric dysplasia, The primary endpoint is the incidence of gastric cancer (intestinal-type) and gastric dysplasia (low grade and high grade dysplasia)., 20 years	Overall accuracy of machine learning model, Overall accuracy of machine learning models will be evaluated, 20 years|Sensitivity of machine learning model, Sensitivity of machine learning model will be evaluated, 20 years|Specificity of machine learning model, Specificity of machine learning model will be evaluated, 20 years|Positive predictive value of machine learning model, Positive predictive …		1300	OBSERVATIONAL	Observational Model: |Time Perspective: p	Hong Kong
NCT04994093	Creating an Innovative AI-based Technology TCRact for Designing and Optimizing T-cell Receptors (TCR) for Use in Cancer Immunotherapies	Treatment decision	Colon cancer	COMPLETED	The PROJECT OBJECTIVE is to create an innovative AI-based (Artificial Intelligence) IN SILICO TECHNOLOGY for the design and optimization of T-cell receptors (TCRs) capable of recognizing specific tumor antigens presented on Human Leukocyte Antigen (HLA). The technology will be based on bioinformatics (including molecular modelling) and artificial intelligence (including predictive, generative and…	OTHER: Collection of blood (PBMC), biopsy (FFPE) and stool samples.	Finding appropriate TCRs targeting cancer neoantigen presented on a HLA molecule (pHLA), Inclusion|Testing for potential TCR toxicity (targeting self antigens presented on healthy tissues), Inclusion|Optimization of pHLA:TCR binding affinity and toxicity, Inclusion			118	OBSERVATIONAL	Observational Model: |Time Perspective: p	Poland
NCT06044454	Radiograph Accelerated Detection and Identification of Cancer in the Lung	Diagnosis	Lung cancer	RECRUITING	Lung cancer is the most common cause of cancer death in the UK yet compared to Europe it has low survival rates.The NHS aims to find 75% of cancers at an early stage as this can improve the chances of survival. To support this target, Qure.ai have developed the UK-approved qXR product, which is a software program that automatically analyses chest x-rays using artificial intelligence to identify f…	OTHER: qXR	Time to 'decision to recommend CT', or to a decision not to undertake CT for CXR acquired with USC (CXR acquired to CXR reported), Time to 'decision to recommend CT', or to a decision not to undertake CT for CXR acquired with USC (CXR acquired to CXR reported), through study completion, an average of 1 year	Time from acquisition to reporting of all CXRs, Time from acquisition to reporting of all CXRs, through study completion, an average of 1 year|Time to diagnosis of lung cancer, Time to diagnosis of lung cancer, through study completion, an average of 1 year|Time to treatment initiation lung cancer, Time to treatment initiation lung cancer, through study completion, an average of 1 year|Number of …		60000	OBSERVATIONAL	Observational Model: |Time Perspective: p	UK
NCT04217044	Histopathology Images Based Prediction of Molecular Pathology in Glioma Using Artificial Intelligence	Biomarker	Glioma	RECRUITING	This registry aims to collect clinical, molecular and radiologic data including detailed clinical parameters, molecular pathology (1p/19q co-deletion, MGMT methylation, IDH and TERTp mutations, etc) and images of HE slices in primary gliomas. By leveraging artificial intelligence, this registry will seek to construct and refine histopathology image based algorithms that are able to predict molecu…	DIAGNOSTIC_TEST: Histopathology images based prediction of molecular pathology	AUC of prediction performance, AUC=sensitivity+specificity-1, up to 10 years			3000	OBSERVATIONAL	Observational Model: |Time Perspective: p	China
NCT06672302	A Prospective Study to Develop and Clinically Validate an in Vitro Diagnostic Medical Device That Uses Blood to Classify Patients At High Risk for Breast Cancer	Diagnosis + Biomarker	Breast cancer	RECRUITING	EXoPERT has developed a liquid biopsy-based in vitro diagnostic medical device that can diagnose cancer through blood. The in vitro diagnostic medical device for this clinical performance trial is a test device that applies a technology that measures Raman spectroscopic signals of extracellular vesicles in the blood and classifies high-risk and low-risk patients for breast cancer through artifici…	DIAGNOSTIC_TEST: ExoPred	Sensitivity, through study completion, an average of 1 year|Specificity, through study completion, an average of 1 year			330	OBSERVATIONAL	Observational Model: |Time Perspective: p	Korea
NCT05441098	Construction and Validation of an Assessment Model of PCR After NAT on Breast Cancer Patients With AI Technology	Biomarker	Breast cancer	UNKNOWN	Breast cancer is a major cause of survival for women worldwide. Neoadjuvant therapy as an important treatment for locally advanced breast cancer has had many positive effects for breast cancer patients. As drug therapy for breast cancer continues to evolve, the percentage of pathologic complete responses continues to increase. However, at present, pCR can only be judged by pathological testing of…	OTHER: Neoadjuvant therapy	pathological complete response, Complete disappearance of breast cancer lesions from the pathology after chemotherapy, Post surgery based on up to approximately 24 weeks neoadjuvant therapy			1821	OBSERVATIONAL	Observational Model: |Time Perspective: p	China
NCT05113264	'Penny', a SMS Text-based Chatbot Intervention for Medication Adherence and Side Effect Management Among Patients With GI Cancers	Treatment decision	GIT cancer	COMPLETED	There has been a dramatic paradigm shift over the last 25 years within cancer care due to the onset of many new targeted therapies and a transition from inpatient to outpatient care. Hand in hand with this shift has been the increased development and use of oral anti-cancer drugs, including cytotoxic chemotherapies that patients self-administer at home versus administration of an intravenous prod…	DEVICE: 'Penny' via Memora Platform	Patient Safety of the Patient - Penny Chatbot interactions with patients will be assessed for accuracy of medication directions and triaging of symptoms reported and number of incorrect interactions between Penny and Patients will be measured., Penny will triage patient-reported side effects based on CTCAE guidelines. If the side effect is determined to be a grade one or two, patients will be wal…	Patient Satisfaction with the Penny chatbot interactions will be measured by the Promoter Score, In order to quantify this, we will ask every patient using Penny to grade their experience using Penny utilizing the Net Promoter Score (NPS). This will be completed at the end of their three-month enrollment period., 12 months	NA	60	INTERVENTIONAL	Allocation: NA|Intervention Model: SINGLE_GROUP|Masking: NONE|Primary Purpose: SUPPORTIVE_CARE	USA
NCT04555135	A Clinical Study To Measure The Effect Of Use Of Artificial Intelligence (AI) Enabled Computer Aided Detection (CADe) Assistance Software In Detecting Colon Polyps During Standard Colonoscopy Procedures	Diagnosis	Colon cancer	TERMINATED	EndoVigilant software device augments existing colonoscopy procedure video in real-time by highlighting colon polyps and mucosal abnormalities. It is intended to assist gastroenterologists in detection of adenomas and serrated polyps. The device is an adjunctive tool and is not intended to replace physicians' decision making related to detection, diagnosis or treatment. This study with an adaptiv…	DEVICE: EndoVigilant Software	Average Number of Adenomas Per Colonoscopy, Average Number of Adenomas Per Colonoscopy for all study subjects undergoing colonoscopy procedures, separately calculated for each of the study arms., Receipt of pathology results for procedure findings (typically within 2 weeks after the procedure)|Average Number of Adenomas Per Extraction, Percent of extractions that are adenomas per Colonoscopy for …	Average Number of Serrated Polyps per Colonoscopy, Average Number of Serrated Polyps per Colonoscopy for all study subjects undergoing colonoscopy procedures, separately calculated for each of the study arms., Receipt of pathology results for procedure findings (typically within 2 weeks after the procedure)|Average Number of Non-adenomatous, non-serrated polyps per colonoscopy, Average Number of …	NA	769	INTERVENTIONAL	Allocation: RANDOMIZED|Intervention Model: PARALLEL|Masking: SINGLE (PARTICIPANT)|Primary Purpose: DIAGNOSTIC	USA
NCT07056270	Development of a Set of Auxiliary Decision-making System for the Perioperative Period of Hepatectomy Based on Static CT and Artificial Intelligence.	Biomarker	Liver cancer	NOT_YET_RECRUITING	The study will prospectively recruit patients with chronic liver disease and liver cancer for static CT scans to establish a high-definition CT database. Combining clinical data and pathological information, artificial intelligence technology will be utilized to construct models for assessing liver function and liver cirrhosis, as well as predicting microvascular invasion (MVI).	OTHER: static CT scans	microvascular invasion, microvascular invasion based on pathology, 7 days after surgery|liver cirhosis, liver cirhosis according to laennec grading system, 7 days after surgery|liver function, liver funcion based Child-Pugh grading system, 1 day before static CT scanning			500	OBSERVATIONAL	Observational Model: |Time Perspective: p	China
NCT04196088	To Compare Artificial Intelligence Software Aided Adenoma Detection in Screening Colonoscopies Versus Standard Colonoscopy Without Artificial Intelligence Software Assistance in Participants Between 45 and 75 Years of Age	Diagnosis	Colon cancer	UNKNOWN	The aim of this study is to assess the efficacy of Ultivision Artificial Intelligence (AI) Software in detecting adenomas in screening colonoscopy procedures. The safety of Ultivision AI Software will also be assessed. A subset of the subjects will enter a roll-in period for clinical trial safety assessment. The remainder of subjects who are eligible will enter the detection phase which comprises…	DEVICE: Ultivision Artificial Intelligence Software|DEVICE: No Artificial Intelligence Software enhancement	Overall adenoma detection, as defined by the protocol, using Ultivision AI software in subjects undergoing screening standard high definition white light colonoscopy (SHDWLC) versus screening SHDWLC without AI., The primary efficacy endpoint is the mean adenomas per colonoscopy procedure (MAP) detection, as defined by the protocol, with Ultivision AI software enhancement to screening standard hig…	Adenoma detection rate, as defined by the protocol, using Ultivision AI software in subjects undergoing screening standard high definition white light colonoscopy (SHDWLC) versus screening SHDWLC without AI., The secondary efficacy endpoint is the adenoma detection rate (ADR) defined as the ratio of screening colonoscopies with at least one adenoma, as defined by the protocol, detected divided by…	NA	978	INTERVENTIONAL	Allocation: RANDOMIZED|Intervention Model: PARALLEL|Masking: DOUBLE (PARTICIPANT, OUTCOMES_ASSESSOR)|Primary Purpose: SCREENING	USA
NCT05133544	Endocuff With or Without AI-assisted Colonoscopy	Diagnosis	Colon cancer	UNKNOWN	Colonoscopy is considered the gold standard for diagnosis of colonic polyps. However, it was reported that colonoscopy could still miss colonic polyps. Many attempts have been made to improve the detection rate of colonoscopy. Artificial intelligence (AI) is a promising new technique to improve detection rate of colonic adenoma. However, it remains uncertain whether whether the combined use of En…	DEVICE: Endocuff with AI|DEVICE: AI alone	Adenoma detection rate, The proportion of patients with at least one adenomas, One month after colonoscopy	Polyp detection rate, the proportion of patients with at least one polyp, One month after colonoscopy|Sessile serrated adenomas detection rate, The proportion of patients with at least one sessile serrated adenomas, One month after colonoscopy|Sessile serrated polyps detection rate, The proportion of patients with at least one sessile serrated polyps, One month after colonoscopy|Advanced adenoma …	NA	656	INTERVENTIONAL	Allocation: RANDOMIZED|Intervention Model: PARALLEL|Masking: SINGLE (PARTICIPANT)|Primary Purpose: DIAGNOSTIC	Hong Kong
NCT05513261	Clinical Validation of PolyDeep: an Artificial Intelligence-based Computer-aided Polyp Detection (CADe) and Characterization (CADx) System. Polydeep Advance 3	Diagnosis	Colon cancer	COMPLETED	This study is a clinical validation of PolyDeep, a computer-aided polyp detection (CADe) and characterization (CADx) system. PolyDeep Advance 3 is a multicentric randomized clinical trial comparing high definition colonoscopy with PolyDeep assisted high definition colonoscopy. The hypothesis of the study is that the PolyDeep assisted colonoscopy increases the Adenoma Detection Rate (ADR).	DIAGNOSTIC_TEST: High definition colonoscopy (standard colonoscopy) in Adenoma Detection Rate|DIAGNOSTIC_TEST: PolyDeep assisted high definition colonoscopy (CAD system) in Adenoma Detection Rate	Adenoma Detection Rate (ADR), Number of colonoscopies with adenomas/total number of colonoscopies. The investigators will evaluate if there are differences between both arms., 1.5 years	Polyp detection rate, Number of colonoscopies with polyps/total number of colonoscopies. The investigators will evaluate if there are differences between both arms., 1.5 years|Serrated lesion detection rate, Number of colonoscopies with serrated lesions/total number of colonoscopies. The investigators will evaluate if there are differences between both arms., 1.5 years|Advanced lesion detection r…	NA	857	INTERVENTIONAL	Allocation: RANDOMIZED|Intervention Model: PARALLEL|Masking: NONE|Primary Purpose: DIAGNOSTIC	Spain
NCT05512793	Clinical Validation of PolyDeep: an Artificial Intelligence-based Computer-aided Polyp Detection (CADe) and Characterization (CADx) System. Polydeep Advance 2.	Diagnosis	Colon cancer	COMPLETED	This study is a clinical validation of PolyDeep, a computer-aided polyp detection (CADe) and characterization (CADx) system. PolyDeep Advance 2 is a multicentric randomized clinical trial with a tandem colonoscopy design. The hypothesis of this study is that Polydeep assisted colonoscopy will reduce the number of missed adenomas in the first withdrawal.	DIAGNOSTIC_TEST: Standard technique First colonoscopy without PolyDeep|DIAGNOSTIC_TEST: Combination technique First colonoscopy with PolyDeep	Adenoma miss rate (AMR), AMR will be calculated as the number of adenomas detected on the withdrawal or portion in either group divided by the total number of adenomas detected during both withdrawals, 1 Year	Polyp miss rate, It will be calculated as the number of polyps detected on the withdrawal or portion in either group divided by the total number of polyps detected during both withdrawals, 1 Year|Serrated lesions miss rate, It will be calculated as the number of serrated lesions detected on the withdrawal or portion in either group divided by the total number of serrated lesions detected during b…	NA	260	INTERVENTIONAL	Allocation: RANDOMIZED|Intervention Model: CROSSOVER|Masking: NONE|Primary Purpose: DIAGNOSTIC	Spain
NCT06686459	A Phase II Clinical Trial of Artificial Intelligence-assisted One-stop Radiotherapy for Breast Cancer After Breast-conserving Surgery	Treatment decision	Breast cancer	RECRUITING	Background: Breast cancer became the most prevalent cancer globally in 2020, and post-surgery radiotherapy is crucial for most patients. Traditional radiotherapy is complex and time-consuming, affecting patient experience. To streamline this, an AI-assisted All-in-one (AIO) radiotherapy approach has been developed, integrating steps like target delineation and planning to reduce wait times and en…	RADIATION: ALL-in-one radiotherapy|RADIATION: IMRT	incidence rate of adverse effects, 12 months after the end of radiotherapy	overall survical, measured from baseline through study completion, an average of 1 year|disease free survival, measured from baseline through study completion, an average of 1 year	NA	860	INTERVENTIONAL	Allocation: NON_RANDOMIZED|Intervention Model: PARALLEL|Masking: NONE|Primary Purpose: TREATMENT	China
NCT06540196	The Development, Safety, and Feasibility of an Artificial Intelligence-Powered Platform (NodeAI) for Real-Time Prediction of Mediastinal Lymph Node Malignancy During Endobronchial Ultrasound Staging for Lung Cancer	Diagnosis	Lung cancer	RECRUITING	Lung cancer is the leading cause of annual cancer deaths globally, more than breast, prostate, and colon cancers combined. The staging of chest lymph nodes (LNs) is a crucial step in the lung cancer diagnostic pathway because it aids in treatment decisions - whether a patient is a candidate for lung resection, chemotherapy, radiation, or multimodal treatments. Endobronchial Ultrasound Transbronch…	DIAGNOSTIC_TEST: NodeAI|DIAGNOSTIC_TEST: Surgeon	The ability of NodeAI to predict lymph node malignancy from real-time ultrasound images of lymph nodes during EBUS at the bedside, This will be quantified by the percent of lymph nodes where the above is successful when compared to pathology, 3 weeks post-EBUS procedure		NA	600	INTERVENTIONAL	Allocation: NON_RANDOMIZED|Intervention Model: CROSSOVER|Masking: NONE|Primary Purpose: DIAGNOSTIC	Canada
NCT05202626	Detection and Biopsy Guidance of Nasopharyngeal Carcinoma Based on Artificial Intelligence and Endoscopic Images	Diagnosis	Head and neck cancer	RECRUITING	Due to the occult anatomic location of the nasopharynx and frequent presence of adenoid hyperplasia, the positive rate for nasopharyngeal carcinoma identification during biopsy is low, thus leading to delayed or missed diagnosis for nasopharyngeal carcinoma upon initial attempt. Here, we aimed to develop an artificial intelligence tool to detect nasopharyngeal malignancies and guide biopsy under …	DIAGNOSTIC_TEST: Nasopharyngeal Endoscopy image-guided Biopsy	Aera under the receiver operating characteristic curve (AUC), AUC of an deep learning-based model in discriminating nasopharyngeal carcinoma from bengin lesion., three months	Accuray, The agreement between the deep learning-based model and the histopathological diagnosis of the three biopsy specimens (inside the lesion, 5-8 mm outside the lesion, and 8-10 mm outside the lesion)., three months		100	OBSERVATIONAL	Observational Model: |Time Perspective: p	China
NCT06458062	Pocket Colposcopy Using CARE Algorithm	Diagnosis	Cervical cancer	RECRUITING	The Pocket colposcope has 510k FDA clearance and has been successfully used in \~2500 unique patients globally in Duke and non-Duke protocols to date. 1054 women who are HPV(+) and planned to undergo treatment at 4-6 Ministry of Health-supported outpatient clinics in Kisumu County will be recruited to the study. After providing informed consent, participants will be proceed with colposcopy using …	DEVICE: Pocket Colposcope	Sensitivity of the Pocket CARE in detecting pre-cancer, Sensitivity will be reported as a percentage, Day of imaging (Day 1)|Specificity of the Pocket CARE in detecting pre-cancer, Specificity will be reported as a percentage, Day of imaging (Day 1)|Positive Predictive Value (PPV) of the Pocket CARE in detecting pre-cancer, PPV will be reported as a percentage, Day of imaging (Day 1)		NA	1054	INTERVENTIONAL	Allocation: NA|Intervention Model: SINGLE_GROUP|Masking: NONE|Primary Purpose: PREVENTION	Kenya
NCT04220424	Glioma Patients Registry Based on Radiological, Histopathological and Genetic Analysis	Diagnosis	Glioma	UNKNOWN	This prospective study aims to collect clinical, radiological, pathological, molecular and genetic data including detailed clinical parameters, MR and histopathology images, molecular pathology and genetic sequencing data. By leveraging artificial intelligence, this registry seeks to construct and refine algorithms that able to predict molecular pathology or clinical outcomes of glioma patients b…	DIAGNOSTIC_TEST: MR and Histopathology images based prediction of molecular pathology and patient survival	AUC of Prediction performance, AUC of Prediction performance=sensitivity+specificity-1, up to 2 years			500	OBSERVATIONAL	Observational Model: |Time Perspective: p	China
NCT05960734	Artificial Intelligence in Healthcare: Advanced Evaluation of Medical Online Content. AI-driven Quality Assessment of YouTube Videos Providing Information on Incontinence After Cancer Surgery.	Supportive care	Multiple	COMPLETED	The aim of the study is to analyse the quality of information that patients and relatives of different types of cancer receive through social networks on the subject of incontinence after cancer surgery.		Analysis of the information in social networks about incontinence after cancer surgery, Analysis of the information in social networks about incontinence after cancer surgery, 2023-2024			160	OBSERVATIONAL	Observational Model: |Time Perspective: p	Spain
NCT03887611	Application of Ultrasound Artificial Intelligence and Elastography in Differential Diagnosis of Thyroid Nodules	Diagnosis	Head and neck cancer	UNKNOWN	The application of computer-aided diagnosis (CAD) technology "S-DetectTM" enables qualitative and quantitative automated analysis of ultrasound images to obtain objective, repeatable and more accurate diagnostic results. The Elastic Contrast Factor (ECI) technique, unlike conventional strain-elastic imaging techniques, can evaluate the elastic distribution in the region of interest. The purpose o…	DEVICE: Ultrasound diagnosis	Benign or malignant lesions as determined by pathology, The pathological diagnosis of benign or malignant lesions from surgery samples, Before surgery or biopsy|Elastic ratio, Clear ECI value, Before surgery or biopsy			2000	OBSERVATIONAL	Observational Model: |Time Perspective: p	China
NCT06713421	Effect of Premedication With Pronase on Mucosal Cleanliness During EGD	Diagnosis	Gastric and esophageal cancer	RECRUITING	Gastric cancer and esophageal cancer are common malignant tumors that threaten people's life and health. Esophagogastroduodenoscopy (EGD) is an important tool for screening upper gastrointestinal tumors, especially early tumors, and an effective method for detecting other upper gastrointestinal lesions, including ulcers and polyps. However, during EGD examination, mucus and foam can reduce the cl…	DRUG: Dimethicone+Pronase|DRUG: Dimethicone|BEHAVIORAL: with Postural Exercise|BEHAVIORAL: without Postural Exercise.	Mucosal Cleanliness Scores, The upper digestive tract is divided into 9 anatomical parts, including esophagus, squamocolumnar junction, middle-upper gastric body, lower gastric body, gastric antrum, duodenal bulb, duodenal descending, gastric angulus and gastric fundus. The mucosal cleanliness score of each segment is classified as 0-3. Score0: any solid food, blood or blood clots, or other conte…	Procedure Time, The procedure time of EGD is defined as the time taken from the entry of EGD into the esophagus to the withdrawal of the EGD., Through study completion, an average of 1 year|The Detection Rate of Diminutive Lesions, The detection rate of diminutive lesions means the proportion of patients with diminutive lesions \&lt;5 mm., Through study completion, an average of 1 year|Safety of …	NA	3000	INTERVENTIONAL	Allocation: RANDOMIZED|Intervention Model: FACTORIAL|Masking: NONE|Primary Purpose: OTHER	China
NCT04086849	Analysis of Patterns of Recurrence in Head and Neck Cancer Using Clinicopathomic Markers	Biomarker	Head and neck cancer	COMPLETED	Here, the investigators will develop a clinicopathomic assay from biomarkers obtained from digital pathologies of resected whole-mount oral cavity and oropharyngeal squamous cell carcinoma (OCSCC and OPSCC) specimens with the goal of administering personalized novel image-guided therapies immediately after primary surgical management in OCSCC and OPSCC patients. The primary aim is to determine th…	DIAGNOSTIC_TEST: Radiomic, pathomic, and clinical markers	Time to locoregional recurrence, Evaluating the time until a recurrence event has occurred in the oral cavity or oropharyngeal region, Up to 60 months	Time to distant metastasis, Evaluating onset of distant metastasis, Up to 60 months|Time to death, Evaluating time to cancer-related death, Up to 60 months		450	OBSERVATIONAL	Observational Model: |Time Perspective: p	Canada
NCT05816902	AI Prediction Model and Risk Stratification for Lung Metastasis in Colorectal Cancer	Biomarker	Colon cancer	COMPLETED	Background: To assist clinicians with diagnosis and optimal treatment decision-making, we attempted to develop and validate an artificial intelligence prediction model for lung metastasis (LM) in colorectal cancer (CRC) patients. Method: The clinicopathological characteristics of 46037 CRC patients from the Surveillance, Epidemiology, and End Results (SEER) database and 2779 CRC patients from a m…	OTHER: The location of the patient's treatment	lung metastasis, diagnosed with lung metastasis, through study completion, an average of 3 month			2779	OBSERVATIONAL	Observational Model: |Time Perspective: p	China
NCT06703112	Establishment and Clinical Application of AI-based Multimodal Diagnosis System for Ovarian Tumors	Diagnosis	Ovarian cancer	NOT_YET_RECRUITING	Ovarian tumors are a common disease that threatens women's health. They are insidious in onset, have over ten pathological types, and exhibit diverse biological behaviors, making accurate diagnosis a key factor in clinical decision-making and improving prognosis. Introducing AI technology to establish an auxiliary diagnosis system composed of multi-dimensional clinical data, including medical ima…	DIAGNOSTIC_TEST: An auxiliary diagnostic model for ovarian tumors	Pathological diagnosis, After the surgical specimen is delivered to the pathology department, the pathologist conducts a gross examination, recording the size, shape, surface characteristics, and cut surface features of the specimen (e.g., the proportion of solid and cystic components of the tumor). The specimen is then processed according to standard protocols to prepare tissue sections, which a…		NA	584	INTERVENTIONAL	Allocation: NA|Intervention Model: SINGLE_GROUP|Masking: NONE|Primary Purpose: DIAGNOSTIC	China
NCT06305364	Predicting Adenomatous Polyps in the Colon Using Images of a Human Tongue	Biomarker	Colon cancer	COMPLETED	This is a prospective, multicenter, single-arm clinical investigation designed to evaluate the accuracy of the Gixamâ„¢ System in identifying subjects with colorectal adenomas compared to optical colonoscopy. Subjects arriving for a standard of care colonoscopy at the investigation site will be offered to participate in the study. Following an informed consent process, images of the subjects' ton…	DEVICE: Gixam	Primary Safety Endpoint - Number of device related adverse events and serious adverse events, 1 day|Primary Efficacy Endpoint - Gixam's diagnostic accuracy, Gixam's diagnostic accuracy (sensitivity and specificity) of adenomatous colorectal polyps. The Gixam's predictive value will be compared to the patient's colonoscopy + pathology (if any specimens are collected) findings as ground truth on a …		NA	426	INTERVENTIONAL	Allocation: NA|Intervention Model: SINGLE_GROUP|Masking: NONE|Primary Purpose: SCREENING	USA
NCT07078136	Multicenter Observational Study of Multimodal AI for Upper GI Mesenchymal Tumor Diagnosis	Diagnosis	GIT cancer	RECRUITING	This study develops a multimodal AI model using endoscopic ultrasound, white-light endoscopy, and clinical information to support the diagnosis of upper GI mesenchymal tumors and the risk stratification of gastric GISTs.	DIAGNOSTIC_TEST: Multimodal AI Model|DIAGNOSTIC_TEST: Expert Endoscopist Assessment	Diagnostic accuracy of a multimodal AI model for differentiating gastrointestinal stromal tumors (GISTs) from other upper gastrointestinal mesenchymal tumors, Receiver operating characteristic (ROC) analyses, sensitivity, specificity, accuracy, positive predictive value and negative predictive value will be used to evaluate the efficacy of the model, After the training process of the multimodal A…	Comparison of Diagnostic Accuracy Between the Multimodal AI Model and Single-Modality Models, Receiver operating characteristic (ROC) analyses, sensitivity, specificity, accuracy, positive predictive value and negative predictive value will be used to evaluate the efficacy of the model, After the training process of the Multimodal AI model is completedï¼Œon average per year|Comparison of diagnost…		130	OBSERVATIONAL	Observational Model: |Time Perspective: p	China
NCT05627297	Applying Artificial Intelligence to Optimize Early-stage Hepatocellular Carcinoma Treatment Based on Multi-modal Image	Biomarker	Liver cancer	RECRUITING	This study intends to establish two prognostic models based on contrast-enhanced ultrasound (CEUS) and dynamic enhanced magnetic resonance (DE-MRI) multimodal images: prognostic model of liver cancer patients after hepatectomy and prognostic model of liver cancer patients after radiofrequency ablation. Combined with artificial intelligence imaging omics, traditional imaging omics and clinical inf…	OTHER: CEUS and CEMRI	Good/Poor overall survival, 2022/12/01-2025/12/01			200	OBSERVATIONAL	Observational Model: |Time Perspective: p	China
NCT06325514	Artificial Intelligence Based Program to Classify Oral Cavity Findings Based on Clinical Image Analysis	Diagnosis	Head and neck cancer	COMPLETED	This study aims to develop an AI program that can classify oral findings into Normal/variation of normal or an oral disease by clinical photos analysis, aiding in lowering the percentages of false positive and false negative diagnosis of oral diseases.	DIAGNOSTIC_TEST: Artificial intelligence based program	risk stratification, patient is either normal with no risk or need for referral, low risk of malignant transformation disease, high risk of malignant transformation disease., 3 months to develop the program			241	OBSERVATIONAL	Observational Model: |Time Perspective: p	Egypt
NCT06760494	Microvascular Invasion Artificial Intelligence Prediction Via Contrast-enhanced Ultrasound With Explainability	Diagnosis + Biomarker	Liver cancer	COMPLETED	An artificial intelligence (AI) model to predict MVI of HCC using contrast-enhanced ultrasound was constructed. This model also has biological explainability. The investigators named it as MAPUSE (MVI AI prediction via contrast-enhanced ultrasound with explainability). The goal of MAPUSE study is to prospectively test the performance of MAPUSE model on MVI prediction and its biological correlatio…	DIAGNOSTIC_TEST: the MAPUSE model	area under operating characteristic curves (AUC), the area under operating characteristic curves (AUC) to evaluate the performance of MAPUSE model in predicting MVI in HCC patients, From preoperative enrollment to the postoperative confirmation of pathological diagnosis (7-15 days postopertively)	ACC (accuracy), The ratio of the number of samples correctly predicted by the model to the total number of samples, From preoperative enrollment to the postoperative confirmation of pathological diagnosis (7-15 days postopertively)|Specificity, Proportion of all patients without MVI who are predicted negative by MAPUSE, From preoperative enrollment to the postoperative confirmation of pathologica…		250	OBSERVATIONAL	Observational Model: |Time Perspective: p	China
NCT06804785	Hybrid Intelligence for Trustable Diagnosis and Patient Management of Prostate Cancer (HIT-PIRADS)	Diagnosis	Prostate cancer	RECRUITING	The purpose of this study is to develop a new way to diagnose prostate cancer through the use of artificial intelligence. The goal is for this new method to reduce delays in diagnoses and to avoid invasive procedures such as biopsies.		Number of Participants with detection of clinically significant prostate cancer (csPCa), csPCa is defined as PCa with a Gleason Grade Group of 2 through 5 found on prostate biopsy. Detection of csPCa will be compared for HITPIRADS vs. PIRADS v2.1 with a focus on suspicious lesions., 01/01/2016-12/31/2026			800	OBSERVATIONAL	Observational Model: |Time Perspective: p	USA
NCT04723758	COLO-DETECT: Can an Artificial Intelligence Device Increase Detection of Polyps During Colonoscopy?	Diagnosis	Colon cancer	COMPLETED	COLO-DETECT is a clinical trial to evaluate whether an Artificial Intelligence device ("GI Genius", manufactured by Medtronic) can identify more polyps (pre-cancerous growths of the bowel lining) during colonoscopy (large bowel camera test) than during colonoscopy without it.	DEVICE: GI Genius-assisted diagnostic colonoscopy|DIAGNOSTIC_TEST: Diagnostic Colonoscopy	Number of adenomas per participant detected at colonoscopy as indicated by the Mean Number of Adenomas per Procedure (MAP), The number of adenomas identified during each colonoscopy will be summed and divided by the total number of colonoscopies performed. MAP is usually expressed as a number to one decimal place (e.g. 1.2)., The number of adenomas detected in each procedure will be counted at 14…	Proportion of participants in whom at least one adenoma is detected at colonoscopy, as indicated by the Adenoma Detection Rate (ADR), Whether or not at least one adenoma is detected at colonoscopy will be determined for each participant. The number of colonoscopies where one or more adenomas is identified will be divided by the total number of colonoscopies to give the ADR. ADR is usually express…	NA	2032	INTERVENTIONAL	Allocation: RANDOMIZED|Intervention Model: PARALLEL|Masking: DOUBLE (INVESTIGATOR, OUTCOMES_ASSESSOR)|Primary Purpose: DIAGNOSTIC	UK
NCT06102837	Tumor Vaccines for Solid Tumors	Biomarker	Glioma	RECRUITING	Glioma is the most common primary malignant intracranial tumor, characterized by limited clinical treatment options and extremely poor prognosis. There is an urgent need for the development of new technologies and clinical practice. With the advancement of immunotherapy, tumor therapeutic vaccines have emerged as a hot topic in the field of solid tumor immunotherapy. Several clinical trials have …	BIOLOGICAL: tumor vaccine|RADIATION: Radiotherapy|DRUG: Chemotherapy|PROCEDURE: Surgery	Transcriptomics, The issues collected will be used for transcriptome sequencing to measure gene expression level., 48 months|Immunomics, The issues collected will be used for TCR/BCR sequencing to measure clonality of lymphocytes, 48 months|Proteomics, The issues collected will be used for proteomic sequencing to measure gene expression level in protein, 48 months|Genomics, The issues collected w…			340	OBSERVATIONAL	Observational Model: |Time Perspective: p	China
NCT04154228	Non-invasive Evaluation of Lymphoma Patients Based on Artificial Intelligence and PET/MRI	Diagnosis	Lymphoma	UNKNOWN	18F-FDG PET/MR imaging protocol integrating advanced MR vascular imaging sequences, along with computerized quantitative methods for data analysis, is expected to serve as an objective tool for assessment of lymphoma patients. The aim of this prospective study is to develop an automatic artificial intelligence-based tool for the assessment of early response to treatment and evaluation of residual…	DIAGNOSTIC_TEST: PET/MR scan	Patients that preform 18F-FDG PET/MRI and the routinely PET/CT, Patients that preform 18F-FDG PET/MRI and the routinely PET/CT, and the investigators optimize PET/MRI imaging protocol, and to develop an automated artificial intelligence-based tool for assessment of early response to treatment in patients with lymphoma., 1 year		NA	100	INTERVENTIONAL	Allocation: NA|Intervention Model: SINGLE_GROUP|Masking: NONE|Primary Purpose: DIAGNOSTIC	China
NCT06506825	Construction and Application of Database of Hebei Provincial Gastric Cancer Collaborative Network Driven by Artificial Intelligence Technology	Biomarker	Gastric cancer	RECRUITING	This clinical trial aims to construct and apply a collaborative network database for gastric cancer in Hebei Province, driven by artificial intelligence (AI) technology. The project seeks to integrate clinical data, genomic information, and treatment outcomes from multiple hospitals and research centers within the region. By leveraging advanced AI algorithms, the database will facilitate comprehe…	DIAGNOSTIC_TEST: Gastric Cancer AI-driven Data Integration Genomic Analysis Biomarker	5-year overall survival, 5-year overall survival, 2025-12-31	5-year recurrence-free survival, 5-year recurrence-free survival, 2025-12-31		30000	OBSERVATIONAL	Observational Model: |Time Perspective: p	China
NCT06936098	Deep Learning-Based Analysis of Colorectal Cancer Pathology Images: An Innovative Approach for Predicting Colorectal Cancer Subtypes	Biomarker	Colon cancer	COMPLETED	Colorectal cancer (CRC) is a leading cause of mortality in China, with metastasis significantly contributing to poor outcomes. Histopathological growth patterns (HGPs) in colorectal liver metastasis (CRLM) provide vital prognostic insights, yet the limited number of pathologists highlights the need for auxiliary diagnostic tools. Recent advancements in artificial intelligence (AI) have demonstrat…	PROCEDURE: CRLM surgery	Classification Accuracy (%) of the COFFEE AI Model in Binary Identification of Histopathological Growth Patterns (HGPs) in CRLM Using Whole Slide Images, This outcome measures the diagnostic classification accuracy of the COFFEE AI model in detecting histopathological growth patterns (HGPs) in patients with colorectal cancer liver metastasis (CRLM). Accuracy is defined as the proportion of correc…	Classification Accuracy (%) of the COFFEE AI Model in Multi-Class Identification of Histopathological Growth Patterns (HGPs) in CRLM Using Whole Slide Images, This outcome measures the diagnostic classification accuracy of the COFFEE AI model in detecting histopathological growth patterns (HGPs) in patients with colorectal cancer liver metastasis (CRLM). Accuracy is defined as the proportion of c…		431	OBSERVATIONAL	Observational Model: |Time Perspective: p	China
NCT07107152	Effect of Static vs. Conversational AI-Generated Messages on Colorectal Cancer Screening Intent: a Randomized Controlled Trial	Supportive care	Colon cancer	COMPLETED	The goal of this clinical trial is to assess whether messages generated by a large language model (LLM), including both static and conversational formats, can increase colorectal cancer (CRC) screening intentions among U.S. adults aged 45-75 who have never completed CRC screening. The main questions it aims to answer are: Do personalized, AI-generated messages increase the self-reported likelihoo…	BEHAVIORAL: single GPT generated message|BEHAVIORAL: AI Chatbot|BEHAVIORAL: Expert-Written Patient Materials	Change in Self-Reported Likelihood of Completing Stool Test Screening for Colorectal Cancer, Measured on a 0-100 scale, where 0 = "Extremely unlikely" and 100 = "Extremely likely." Assessed before and after the intervention. Change in score indicates difference in participant intention to complete a stool-based CRC screening test., Immediately before and after the intervention (single session; sa…	Perceived Empathy of the Intervention, Participants rate how empathetic they found the assigned message or chatbot interaction using a 5-point Likert scale. Higher values indicate greater perceived empathy., Immediately after the intervention (single session)|Comfort Discussing CRC Screening with a Provider, Measured on a 0-100 scale where 0 = "Not at all comfortable" and 100 = "Extremely comfort…	NA	915	INTERVENTIONAL	Allocation: RANDOMIZED|Intervention Model: PARALLEL|Masking: NONE|Primary Purpose: SCREENING	USA
NCT07082049	AI-LLM Communication Aid in Prostate Cancer Care (AI-CAPï¼‰	Supportive care	Prostate cancer	ENROLLING_BY_INVITATION	The goal of this clinical trial is to evaluate the efficacy of large language model (LLM)-assisted communication on psychological distress alleviation and healthcare efficiency improvement in prostate cancer patients. The main questions it aims to answer are: Does LLM-assisted communication reduce preoperative anxiety and negative emotion more effectively than standard care? Can LLM-assisted comm…	PROCEDURE: Prostate surgery|BEHAVIORAL: LLM-assisted communication|BEHAVIORAL: Routine preoperative communication	Change from Baseline in the GAD-7 score (Generalized Anxiety Disorder 7-item Scale) after the Preoperative Communication between Two Groups., GAD-7 (Generalized Anxiety Disorder 7-item Scale) is a scale used to assess anxiety-related symptoms. Each of its 7 items is scored from a minimum of 0 to a maximum of 3 points, resulting in a total score ranging from 0 to 21. Higher scores indicate worse o…	Change from Baseline in the Heart Rate after the Preoperative Communication between Two Groups., Heart rate is measured under resting conditions, with two times measured, and the average value is calculated. Heart rate (HR) is defined as the number of heartbeats per minute (bpm), higher HR may signal adverse reactions, or physiological stress., At baseline and 24 hours after routine preoperative …	NA	160	INTERVENTIONAL	Allocation: RANDOMIZED|Intervention Model: PARALLEL|Masking: SINGLE (CARE_PROVIDER)|Primary Purpose: SUPPORTIVE_CARE	China
NCT05200195	Deep Learning Model for the Prediction of Post-LT HCC Recurrence	Biomarker	Liver cancer	COMPLETED	Identifying patients at high risk for recurrence of hepatocellular carcinoma (HCC) after liver transplantation (LT) represents a challenging issue. The present study aims to develop and validate an accurate post-LT recurrence prediction calculator using the machine learning method.	PROCEDURE: Liver transplantation	Post-transplant HCC recurrence, Intra- and/or extrahepatic recidivism of HCC after liver transplantation, 5 years from liver transplantation			4026	OBSERVATIONAL	Observational Model: |Time Perspective: p	Italy
NCT06889844	Observational Cross-reactivity Study for Colorectal Cancer Diagnosis	Diagnosis	Colon cancer	RECRUITING	The objective of this observational study is to evaluate the false positive rate of the blood test based on molecular biomarkers and risk factors. A total of 250 patients diagnosed with various cancers and gastrointestinal diseases will be enrolled. The main question to be answered is Does the blood test have a low false positive rate in the main study population? Participants will donate a blood…	DIAGNOSTIC_TEST: blood sampling	False Positive Rate, To estimate the false positive rate of the blood-based test in the main population of the study, 36 month			250	OBSERVATIONAL	Observational Model: |Time Perspective: p	Spain
NCT04216550	Prediction of Therapeutic Response of Apatinib in Recurrent Gliomas	Biomarker	Glioma	UNKNOWN	Apatinib, also known as YN968D1, is a small-molecule tyrosine kinase inhibitor (TKI) that selectively binds to and inhibits vascular endothelial growth factor receptor 2 (VEGFR-2). This study aims to collect clinical, radiological and histopathology imaging including detailed radiological data, survival data, clinical parameters, molecular pathology and images of HE slices in patients with recurr…	DRUG: Apatinib	Changes of Response to Treatment, Response were evaluated with Response Assessment in Neuro-Oncology (RANO) criteria every 1 month after treament., From enrollment to progression of disease. Estimated about 6 months	Progression-Free Survival (PFS), The length of time from enrollment until the time of progression of disease (PFS, progression-free survival), From enrollment to progression of disease. Estimated about 6 months.|Overall Survival (OS), The length of time from enrollment until the time of death (OS, overall survival), From enrollment to death of patients. Estimated about 1 year.|Incidence of treatm…		600	OBSERVATIONAL	Observational Model: |Time Perspective: p	China
NCT05830292	Use of DRS Probe and Tracking for In-vivo Application	Diagnosis	Multiple	UNKNOWN	A spectroscopic probe is a sensor designed to illuminate and gather light directly from the tissue while touching it. The probe contains optical fibres, some which illuminate the surface of the tissue with harmless visible (white) light, and others that collects the light that has been reflected from inside the tissue. As the investigators track the position of the probe, they can create spectros…	DEVICE: Diffuse reflectance spectroscopy (DRS) probe	Diagnostic accuracy of DRS probe to differentiate normal versus tumour tissue in vivo, A user interface has been developed using Python 3.6 and Qt5 to integrate the acquisition and processing of the spectral data, as well as the tracking of the DRS fibre probe. Python 3.6 will be used for data processing, visualisation, Machine Learning classification and statistical analysis. A linear Support Ve…	Feasibility of DRS probe to differentiate normal versus tumour tissue in vivo, The feasibility of the DRS probe will be assessed using the QUEST 2 or USE questionnaire. This will ascertain whether it is feasible to apply it as a tool in the surgical workflow in future randomised clinical trials. This will include understanding its usefulness, ease of use, ease of learning and satisfaction. The sc…	NA	20	INTERVENTIONAL	Allocation: NA|Intervention Model: SINGLE_GROUP|Masking: NONE|Primary Purpose: DIAGNOSTIC	UK
NCT04691401	Impact of Artificial Intelligence (AI) on Adenoma Detection During Colonoscopy in FIT+ Patients.	Diagnosis	Colon cancer	COMPLETED	The Italian screening program invites the resident population aged 50-74 for Fecal Immunochemical Test (FIT) every 2 years. Subjects who test positive are referred for colonoscopy. Maximizing adenoma detection during colonoscopy is of paramount importance in the framework of an organized screening program, in which colonoscopy represent the key examination. Initial studies consistently show that …	DEVICE: Artificial Intelligence System (CAD EYE, Fujifilm Co.)	ADR, Adenoma Detection Rate: rate of participants with at least on adenoma detected during colonoscopy, 10 months|APC, Adenoma per Colonoscopy: it is determined by dividing the total number of adenomas removed by the total number of colonoscopies performed, 10 months	Adv-ADR, Adv-ADR: rate of participants with at least on advanced adenoma detected during colonoscopy, 10 months|SSL-DR:, SSL-ADR: the serrated lesions with neoplastic potential (sessile serrated lesions-SSA; traditional serrated adenomas - TSA) detection rate., 10 months	NA	750	INTERVENTIONAL	Allocation: RANDOMIZED|Intervention Model: PARALLEL|Masking: NONE|Primary Purpose: SCREENING	Italy
NCT05192655	Artificial Intelligence in Functional Imaging for Individualized Treatment of Head and Neck Squamous Cell Carcinoma Patients	Biomarker	Head and neck cancer	RECRUITING	The two curative treatment modalities for patients with HNSCC - primary chemoradiation (CRT) or primary surgery (often combined with postoperative (C)RT) - are both associated with serious side effects for which reason further stratification, optimization and personalization of treatment is urgently needed. As novel quantitative image analyses are a promising tool for further risk stratification,…	OTHER: Observation	Locoregional Control, Freedom from local progression within the first two years after treatment. Failure of locoregional control is defined as relapse of tumor confirmed by biopsy or if biopsy is inadequate or not feasible, consisting clear image morphology (MRI / CT / PET) during routine follow-up check-ups, 2 years	Life Quality, Collection of questionares regarding life quality before treatment and during routine follow-up check-ups after treatment regarding to the European Quality of Life Instrument (EURO-QOL), 2 years|Metastases-free survival, Freedom of Metastasis within the first two years after treatment during routine follow-up check-ups; Metastasis must be confirmed by biopsy or clear image morpholog…		250	OBSERVATIONAL	Observational Model: |Time Perspective: p	Germany
NCT04441580	Assessing the Additional Neoplasia Yield of Computer-aided Colonoscopy in a Screening Setting	Diagnosis	Colon cancer	COMPLETED	Even if colonoscopy is considered the reference standard for the detection of colonic neoplasia, polyps are still missed. The risk of early post-colonoscopy cancer appeared to be independently predicted by a relatively low polyp/adenoma detection rate. When considering the very high prevalence of advanced neoplasia in the FIT-positive enriched population, the risk of post-colonoscopy interval can…	DEVICE: CADe colonoscopy using GI Genius device	Rate of advanced adenomas, The percentage of patients with adenomas with high-grade displasia in CADe colonoscopy group will be recorded and compared with the rate of patients with adenomas with high-grade displasia in standard colonoscopy group., When available the histological report of polyps removed (up to 3 weeks).|Rate of patients detected with 3 or more adenomas., The percentage of patient…	Overall adenoma and polyp detection rate, flat adenoma and serrated polyps/adenomas., The percentage of adenomas, polyps (in general), flat adenoma and serrated polyps/adenoma detected will be recorded and compared between the groups., When available the histological report of polyps removed (up to 3 weeks).|Size of lesions detected, The size of lesion detected will be measured in millimiters and…	NA	900	INTERVENTIONAL	Allocation: RANDOMIZED|Intervention Model: PARALLEL|Masking: NONE|Primary Purpose: SCREENING	Italy
NCT05732233	RITUAL Ultivision AI CADe Randomized Controlled Trial	Diagnosis	Colon cancer	TERMINATED	Ultivision AI is a computer-assisted detection (CADe) device intended to aid endoscopists in the real-time identification of colonic mucosal lesions (such as polyps and adenomas). Ultivision AI CADe is indicated for white light colonoscopy only.	DEVICE: Ultivision AI	Adenoma per Colonoscopy (APC), Superiority of Ultivision-AI arm versus control arm. APC is defined as the total number of histologically confirmed adenomas resected divided by the total number of colonoscopies., During the procedure/surgery|Adenoma Per Extraction (APE)., Non inferiority of Ultivision-AI arm versus control arm. Where APE is the fraction of adenoma, sessile serrated lesions, and la…		NA	137	INTERVENTIONAL	Allocation: RANDOMIZED|Intervention Model: PARALLEL|Masking: SINGLE (OUTCOMES_ASSESSOR)|Primary Purpose: DIAGNOSTIC	Canada
NCT03487952	Evaluation of Lung Nodule Detection With Artificial Intelligence Assisted Computed Tomography in North China	Diagnosis	Lung cancer	UNKNOWN	Lung cancer is one of the leading cause of cancer related death in China. Lung cancer screening with low-dose computed tomography was considered as a better approach than radiography. However, the role of Lung cancer screening with Low-dose CT (LDCT) among Chinese people remains unclear. With rapid development of artificial intelligence (AI),the application of AI in detection and diagnosis of dis…	OTHER: Questionnaire Administration	Detection rate of lung nodule, Study participants undergo baseline LDCT. Images are reviewed via AI software independently to identify lung nodules with diameters greater than 4mm. The software is developed by our computer technology collaborator. A radiologist then reviews the images, reports lung nodules with diameters greater than 4mm and any other abnormalities. The radiologist's findings wil…	Sensitivity in the detection of clinically actionable lung nodules, AI assisted CT compared with conventional CT read via radiologist. Unit of measurement: Percentage (detected actionable lung nodules over the total number of actionable nodules)., 3 months|Growth of lung nodule, Study participants undergo baseline LDCT and subsequent yearly LDCT. Making use of these consecutive CT images, volume …		5000	OBSERVATIONAL	Observational Model: |Time Perspective: p	China
NCT06221397	Clinical Validation Study of an AI-based CAD System for Early Non-Invasive Detection of Cutaneous Melanoma	Diagnosis	Skin cancer	RECRUITING	The goal of this Cross-sectional analytical observational study of clinical case series is to validate a Computer-aided diagnosis software developed by AI Labs Group for the identification of cutaneous melanoma in images of lesions taken with a dermatoscopic camera. This study will be carried out in patients with skin lesions with suspected malignancy seen at the Dermatology Department of the Cru…		Number of images per subject, Number of images that every patient upload to the web app with tha AI algorithm, The moment of enrollment|Diagnosis, Diagnosis made by the AI algorithm, Moment of enrollment|Quality of the image, Quality of the uploaded image by patient. A bad quality will not be accepted for the study and the patient will be asked to upload an image with a better quality, The moment…	Age and sex, Age and sex of patients, The moment of enrollment		200	OBSERVATIONAL	Observational Model: |Time Perspective: p	Spain
NCT06310330	TRUST-ACE - Anticancer-treatment Cardiotoxicity Identification by Echocardiography	Biomarker	Multiple	RECRUITING	TRUST-ACE will compare a simplified echocardiographic protocol focusing on ventricular function with the guideline recommended comprehensive echocardiographic examination using a randomised design in follow-up of breast-cancer patients with respect to identification of cancer treatment related cardiac dysfunction (CTRCD). Secondly, the study will evaluate whether novel tools used to improve stand…	DIAGNOSTIC_TEST: Comprehensive echocardiographic follow-up|DIAGNOSTIC_TEST: Simplified echocardiographic follow-up	Proportion of patients correctly classified with cancer therapy related cardiac dysfunction (CTRCD), Cancer treatment related cardiac dysfunction, 15 months		NA	250	INTERVENTIONAL	Allocation: RANDOMIZED|Intervention Model: PARALLEL|Masking: NONE|Primary Purpose: DIAGNOSTIC	Norway
NCT06999499	Development of an Aid to Melanoma Detection Using Artificial Intelligence Algorithms Based on Images From the VECTRA 3D System.	Diagnosis	Skin cancer	NOT_YET_RECRUITING	The background to this research is that frequent medical screening of the general population for melanoma is not feasible. The real challenge of this project is to develop an automatic process for detecting any potential melanoma. To this end, the project aims to design an algorithm to build a novel diagnostic aid that makes use of the similarity and disparity of pigmented lesions in the same pat…	OTHER: Scanner of the whole body using the VECTRA 3D	development and validation of algorithms to identify lesions clinically suspected of being melanoma by a dermatologist (potentially malignant and/or ugly duckling)., Comparison of the results given by the analysis of the images by 3 dermatologists or by the software. Estimation of sensitivity and specificity thresholds of at least 93% (accuracy level 5%)., from enrollement to until 6 month	concordance rate for malignant annotations, concordance between the malignant yes-no annotations of each of the three dermatologists (2 to 2) will be tested., From enrollement to 6 month after|concordance rate for ugly duckling, concordance between the ugly duckling yes-no annotations of each of the three dermatologists (2 to 2) will be tested., From enrollement to 6 month after|calculation of th…	NA	1000	INTERVENTIONAL	Allocation: NA|Intervention Model: SINGLE_GROUP|Masking: NONE|Primary Purpose: DIAGNOSTIC	France
NCT05407506	Clinical Study of Ultrasonic Artificial Intelligence and Fine Needle Aspiration in Qualitative Diagnosis of Thyroid Nodules	Diagnosis	Head and neck cancer	UNKNOWN	To study the value of thyroid artificial intelligence diagnosis system and fine needle puncture in the diagnosis of benign and malignant thyroid nodules, so as to provide evidence-based medical evidence for the diagnosis of benign and malignant thyroid nodules by artificial intelligence.	DIAGNOSTIC_TEST: THYROID AI	THYROID AI, classify thyroid nodules as Benign or Malignant, immediately after the procedure		NA	1000	INTERVENTIONAL	Allocation: NA|Intervention Model: SINGLE_GROUP|Masking: NONE|Primary Purpose: DIAGNOSTIC	China
NCT05778253	The Role of ctDNA Testing Plus AI-based Pathology in Resectable LSCC	Biomarker	Lung cancer	RECRUITING	The goal of this observational study is to explore whether ctDNA dynamic monitoring plus AI-based pathology can more effectively predict the therapeutic effect of neoadjuvant chemoimmunotherapy for resectable lung squamous cell carcinoma, so as to accurately guide clinical diagnosis and treatment.	DIAGNOSTIC_TEST: WES and ctDNA detection	Pathologic completet response (pCR) rate, pCR rate is defined as the percentage of participants having an absence of residual tumor cells in resected lung specimens and lymph nodes following completion of neoadjuvant therapy., Up to 1 year|ctDNA resolution, ctDNA resolution is defined as the change or resolution in tumor-derived DNA found in the bloodstream from diagnosis to after neoadjuvant the…	Major pathological response (MPR) rate, MPR rate is defined as the percentage of participants having â‰¤10% viable tumor cells in the resected primary tumor and resected lymph nodes following completion of neoadjuvant therapy., Up to 1 year|Objective response rate(ORR), The proportion of patients achieved complete or patial remission(Imageological) according to RECIST 1.1 prior to definitive surg…		50	OBSERVATIONAL	Observational Model: |Time Perspective: p	China
NCT06561230	Leveraging EA8191 to Assess AI-Augmented EHR Abstraction	Clinical trial matching	Prostate cancer	ACTIVE_NOT_RECRUITING	The goal of this prospective study is to assess the performance of AI (artificial intelligence) augmentation (compared against historical controls) to identify oncology patients who meet inclusion criteria for a clinical trial. The study staff will leverage a natural language processing (NLP)-based AI algorithm that rank-orders patients most likely to meet inclusion criteria for a trial. We hypot…	OTHER: Chart review	Efficiency, The number of eligible patients per 10 charts prescreened, 1 year	Accuracy, The proportion of total charts identified correctly as eligible, 6 months|Diversity, The proportion of eligible individuals who identified from groups historically underrepresented in clinical trials, 6 months		300	OBSERVATIONAL	Observational Model: |Time Perspective: p	USA
NCT05802186	Stereotactic Body Radiation Therapy Planning With Artificial Intelligence-Directed Dose Recommendation for Treatment of Primary or Metastatic Lung Tumors, RAD-AI Study	Treatment decision	Lung cancer	RECRUITING	This phase II trial tests the effectiveness and safety of artificial intelligence (AI) to determine dose recommendation during stereotactic body radiation therapy (SBRT) planning in patients with primary lung cancer or tumors that has spread from another primary site to the lung (metastatic). SBRT uses special equipment to position a patient and deliver radiation to tumors with high precision. Th…	PROCEDURE: Computed Tomography|PROCEDURE: Magnetic Resonance Imaging|PROCEDURE: Positron Emission Tomography|OTHER: Quality-of-Life Assessment|OTHER: Radiology, Treatment Planning|RADIATION: Stereotactic Body Radiation Therapy|PROCEDURE: X-Ray Imaging	Local failure free survival (LFS), LFS is defined as the length of time after SBRT that the patient survives without local failure (as assessed by tumor imaging)., Assessed at 2 years|LFS, LFS data will be collected from the end of SBRT, until the patient experiences recurrence, completes the 5-year follow-up after SBRT, or experiences death from any cause (whichever is sooner)., Up to 5 years	Progression-free survival (PFS), For PFS analysis, disease progression is defined as progressive disease per Response Evaluation Criteria in Solid Tumors version 1.1., Assessed at 2 years|Respiratory function, To assess the respiratory toxicity of SBRT doses as recommended by Deep Profiler +iGray, this endpoint will collect and report the frequency of adverse events by type, severity (grade), tim…	NA	70	INTERVENTIONAL	Allocation: NA|Intervention Model: SINGLE_GROUP|Masking: NONE|Primary Purpose: TREATMENT	USA
NCT04909671	Evaluation of ArTificial Intelligence System (Gi-Genius) for adenoMa dEtection in Lynch Syndrome.	Diagnosis	Colon cancer	UNKNOWN	The purpose of this study is to assess if artificial intelligence aid colonoscopy colonoscopy is superior to conventional colonoscopy for the detection of adenomas during surveillance colonoscopy in patients with Lynch syndrome.	DEVICE: Gi Genius, Medtronic|OTHER: White light standart colonoscopy	Mean number of adenomas per colonoscopy, Compare mean number of adenomas in both arms calculated by dividing the total number of adenomas detected by the total number of colonoscopies in each arm, 18 months	Withdrawal time, time spent on inspection, from the cecum to endoscope extraction through the anus, excluding the time needed for therapeutic measures (including polypectomy)., 18 months|Mean number of polyps per colonoscopy, Compare mean number of polyps in both arms calculated by dividing the total number of polyps (including serrated lesions and adenomas) detected by the total number of colono…	NA	404	INTERVENTIONAL	Allocation: RANDOMIZED|Intervention Model: PARALLEL|Masking: DOUBLE (PARTICIPANT, OUTCOMES_ASSESSOR)|Primary Purpose: DIAGNOSTIC	Spain
NCT06042543	Novel, One Stop, Affordable, Point of Care and AI Supported System of Screening, Triage and Treatment Selection for Cervical Cancer in LMICs	Diagnosis	Cervical cancer	RECRUITING	Artificial intelligence (AI) is fast gaining reputation as a highly promising solution for cervical cancer screening. AI-based detection of cervical neoplasias is named automated visual exam (AVE) by the National Cancer Institute, USA. The investigators propose to develop and evaluate the performance characteristics of a novel AI system to both screen and triage women as well as help in treatment…	DIAGNOSTIC_TEST: Screening with HPV test	Histologically confirmed cervical intraepithelial neoplasia grade 2 or worse (CIN2+), Participants with histologically confirmed cervical intraepithelial neoplasia grade 2, 3 or cancer, including CIN2 positive for p16., a) Through completion of part 1, an average of 2 years from the start of recruitment; b) Through completion of part 2, an average of 3 years after completion of part 1		NA	3200	INTERVENTIONAL	Allocation: NA|Intervention Model: SINGLE_GROUP|Masking: NONE|Primary Purpose: SCREENING	Zimbabwe
NCT06056999	New Method to Differentiate Benign and Malignant Pulmonary Nodules.	Diagnosis	Lung cancer	RECRUITING	The goal of this observational clinical trial is to establish a new method for differentiating benign and malignant pulmonary nodules by peripheral blood detection in patients with pulmonary nodules (\<3cm). The main questions it aims to answer is: How to combine blood metabolomic mass spectrometry detection and artificial intelligence image analysis to establish a new model for differentiating b…		Establish an model for differentiating lung nodules., To establish a new method for differentiating benign and malignant pulmonary nodules by the combination of metabolomics analysis and artificial intelligence (AI) image analysis., 6 months			150	OBSERVATIONAL	Observational Model: |Time Perspective: p	China
NCT05568992	Prospective, Randomized Controlled Study to Evaluate the Effect of Artificial Intelligence Assisted Optical Diagnosis of Advanced Adenomas	Diagnosis	Adenoma	COMPLETED	This study is a clinical validation of our developed a computer-aided optical dignosis of advanced adenoma using non-magnified NBI image. This study is a randomized clinical trial comparing endoscopists' optical recognition of advanced adenoma for sending to histological examination with our computer-aided system. The hypothesis of the study is that the developed computer-aided system increases t…	DEVICE: AI system of optical detection of advanced adenomas	Proportion of advanced adenomas for sending to histological examination, Proportion of advanced adenomas for sending to histological examination, 1 day	Optical diagnostic accuracy of non-advanced adenomas under high confidence, Optical diagnostic accuracy of non-advanced adenomas under high confidence, 1 day|Proportion of high confidence optical diagnosis of polyps, Proportion of high confidence optical diagnosis of polyps, 1 day	NA	120	INTERVENTIONAL	Allocation: RANDOMIZED|Intervention Model: PARALLEL|Masking: NONE|Primary Purpose: DIAGNOSTIC	China
NCT03775811	In Vivo Computer-aided Prediction of Polyp Histology on White Light Colonoscopy	Diagnosis	Colon cancer	COMPLETED	Our group, prior to the present study, developed a handcrafted predictive model based on the extraction of surface patterns (textons) with a diagnostic accuracy of over 90%24. This method was validated in a small dataset containing only high-quality images. Artificial intelligence is expected to improve the accuracy of colorectal polyp optical diagnosis. We propose a hybrid approach combining a D…	OTHER: AUTOMATED POLYP CLASSIFICATION	Accuracy of the computer-aided system for predicting polyps histology in real clinical practice, The results of the computer-aided system prediction will be compared with the final pathology report, which is the gold standard, One year			90	OBSERVATIONAL	Observational Model: |Time Perspective: p	Spain
NCT06534814	Development and Application of an Artificial Intelligence-driven Accurate Identification Model for Gastric Cancer Lymph Node Metastasis	Diagnosis	Gastric cancer - metastasis	RECRUITING	The clinical trial titled "Development and Application of an Artificial Intelligence-Driven Accurate Identification Model for Gastric Cancer Lymph Node Metastasis" aims to enhance the detection and treatment of gastric cancer through the utilization of cutting-edge artificial intelligence (AI) technology. This study will develop an AI-driven model designed to accurately identify lymph node metast…	DIAGNOSTIC_TEST: AI-Driven Identification Model for Gastric Cancer Lymph Node Metastasis (AID-GLNM)	Identification of metastatic lymph nodes, A prediction model based on artificial intelligence technology was constructed to accurately identify metastatic perigastric lymph nodes before surgery., 2025-12-31			300	OBSERVATIONAL	Observational Model: |Time Perspective: p	China
NCT04869618	Validation of an Artificial Intelligence System Based on Raman Spectroscopy for Diagnosis of Gastric Premalignant Lesions and Early Gastric Cancer	Diagnosis	Gastric cancer	UNKNOWN	Early detection and treatment of gastric premalignant lesion and early gastric cancer (EGC) have been proposed to improve outcomes of gastric cancer. Gastric dysplasia is a premalignant lesion and the penultimate stage in gastric carcinogenesis. On white light endoscopy (WLE), it is difficult to distinguish gastric dysplasia and EGC from benign pathology such as gastric intestinal metaplasia (GIM…	DEVICE: Raman spectroscopy based device (SPECTRA IMDx)	Diagnostic performance of SPECTRA IMDx for assessment of lower risk lesion (GIM/LGD/Gastritis/Normal) and higher risk lesions (HGD/EGC) against the gold standard of histopathology from gastric resection specimen, Diagnostic performance: accuracy, positive predictive value and negative predictive value, 24 months	Comparison of diagnostic performance of SPECTRA IMDx versus HD-WLE for assessment of high grade dysplasia/early gastric cancer, 24 months|Feasibility of Raman spectroscopy to differentiate GIM, LGD, HGD and EGC against the gold standard of histopathology, sensitivity, specificity and accuracy, 24 months|Feasibility of Raman spectroscopy to identify gastric dysplasia and EGC from scar tissues post…	NA	100	INTERVENTIONAL	Allocation: NA|Intervention Model: SINGLE_GROUP|Masking: NONE|Primary Purpose: DIAGNOSTIC	Singapore
NCT03917017	The Evaluation of Surgical Decisions and Prognosis of the Radiomics and Watson Artificial Intelligence in Patients With Hepatocellular Carcinoma	Biomarker + treatment decision	Liver cancer	UNKNOWN	The aim of this study was to evaluate the surgical decisions and prognosis of the radiomics and Watson artificial intelligence in patients with hepatocellular carcinoma.	DEVICE: Radiomics and Watson artificial intelligence	Postoperative survival, Survival after hepatectomy, 5 years	Disease-free survival, Survival time without tumor after HCC resection, 5 years	NA	100	INTERVENTIONAL	Allocation: NA|Intervention Model: SINGLE_GROUP|Masking: NONE|Primary Purpose: TREATMENT	China
NCT06600165	Intraoperative Confocal Laser Scanning Microscopy with Use of AI for Optimized Surgical Excision of Basal Cell Carcinoma	Treatment decision	Skin cancer	NOT_YET_RECRUITING	The aim is to use AI to assist surgeons in analyzing CLSM tissue slide images obtained during BCC surgeries with the aim to integrate it in real time. We plan to use AI to analyze CLSM images of BCCs and distinguish between tumor tissue, inflammatory tissue, and non-tumor/non-inflammatory tissue. This approach would provide surgeons with real-time feedback and automated image analysis, leading to…	PROCEDURE: Ex vivo confocal microscopy	Ex vivo confocal laser scanning microscopy, Reaching the planned number of 1000 patients, 2 years			1000	OBSERVATIONAL	Observational Model: |Time Perspective: p	Germany
NCT05856565	Generation of an Artificial Intelligence Algorithm Based on the Analysis of Melanoma Peri-scar Dermatoheliosis, as a Predictive Factor of Response to Anti-PD-1	Biomarker	Skin cancer	RECRUITING	In the last decade, the advent of immunotherapies with inhibitors of immune checkpoints, such as anti-PD-1 and anti-CTLA-4, has revolutionized the treatment of advanced or metastatic melanoma. However, the clinical benefit remains limited to a subset of patients. Identifying the patients most likely to benefit from these novel therapies (and avoiding unnecessary toxicity in non-responding patient…	OTHER: Photo	Predictive performance of tumor progression score, The predictive score for tumor progression at 6 months will be calculated from the photograph of the excision scar of the patient's primary tumor, as well as the clinical characteristics associated with the prognosis: patient age, sex, phototype, anatomical location and Breslow index of the primary tumour, stage of the skin cancer and WHO perform…			700	OBSERVATIONAL	Observational Model: |Time Perspective: p	France
NCT04145232	AImmune - Artificial Intelligence Algorithm for Identification of Immunogenic Neoepitopes of Cancer to Predict and Boost Patient's Response to Immunotherapies.	Biomarker	Lung cancer	UNKNOWN	The goal of the project is to develop and validate A.I.mmune technology. It performs complex analyses of patients' tumor and immune system state using data derived from next-generation sequencing of tumor and healthy tissue to identify cancer neoantigens, which are likely to elicit an immune response. A key challenge to be solved using the technology is to predict for each patient which neoepitop…	BIOLOGICAL: Collection of biopsy (FFPE), blood (PBMC) and stool	Number of Responders and Non-responders on immunotherapy (evaluated using RECIST 1.1 criteria), Standard follow-up care after cancer treatment., Up to 6 months			30	OBSERVATIONAL	Observational Model: |Time Perspective: p	Poland
NCT06078930	Development of Novel Gastric Cancer Screening and Diagnosis Technologies Using Tongue Imaging and Study of Tongue Image Changes Mechanisms	Diagnosis	Gastric cancer	RECRUITING	In this study, the investigators will prospectively recruit 100,000 individuals, including gastric cancer patients who have not undergone any anti-tumor treatment and non-gastric cancer participants. The investigators will construct a diagnostic model for malignant tumors based on the combination of tongue imaging, tongue coating, saliva, gastric juice, and fecal multi-omics data (including metag…	DIAGNOSTIC_TEST: Tongue imaging, tougue coating, saliva, gastric juice, and feces	The differences in tongue images, tongue coating, saliva, gastric juice, and fecal samples between patients with gastric cancer and healthy individuals will be systematically analyzed., 5 years|The differences of the clinical information between patients with gastric cancer and healthy participants., These data of gastric cancer group included age, sex, height, weight, family history, smoking, dr…	Disease Free Survival (DFS), 5 years		100000	OBSERVATIONAL	Observational Model: |Time Perspective: p	China
NCT05594576	Comparison of the ENDOCUFF VISIONÂ® Endoscopy Cap Coupled with GI GENIUSâ„¢ Artificial Intelligence Compared to Each Device Alone in Improving Colonic Adenoma Detection Rate During Colonoscopy	Diagnosis	Colon cancer	RECRUITING	Colorectal cancer is the 2nd most common cause of death by cancer. Screening is therefore essential, with a positive impact for prevention, and in the visualization and removal of colonic adenomas, pre-cancerous lesions of colorectal cancer. The colonic adenoma detection rate (CADR), the gold standard for colonoscopy screening and screening studies, is the ratio of the number of colonoscopies wit…	PROCEDURE: GI GENIUSâ„¢ artificial intelligence system|PROCEDURE: ENDOCUFF VISIONÂ® endoscopic cap	Compare colonic adenoma detection rates (CADR) during colonoscopy between the three groups, %; defined as the number of colonoscopies with detection of at least one colonic adenoma out of the total number of colonoscopies performed, Day 0	Operator effect on CADR, between the three groups, per operator, CADR (%), defined as the number of colonoscopies with detection of at least one colonic adenoma out of the total number of colonoscopies performed for each strategy per operator, Day 0|CADR according to adenoma size, for each strategy, CADR (%), detected by colonoscopy according to their size in mm (especially those smaller than 3 m…	NA	483	INTERVENTIONAL	Allocation: RANDOMIZED|Intervention Model: PARALLEL|Masking: SINGLE (OUTCOMES_ASSESSOR)|Primary Purpose: DIAGNOSTIC	France
NCT02511119	Application of Genomic Techniques and Image Processing Using Artificial Intelligence to Obtain a Predictor Model Risk of Melanoma	Biomarker	Skin cancer	UNKNOWN	The aim of this study is to develop a predictive model of risk of developing melanoma. The investigators will used artificial intelligence techniques to analysed images patterns obtained by clinical and dermoscopic pictures. The investigators want to defined a new predictive risk model obtained from genetic information and image analysis of pigmented lesions. This model could help to discriminate…		Number of participants with Melanoma, Three years			300	OBSERVATIONAL	Observational Model: |Time Perspective: p	Spain
NCT05175235	Nivolumab and Pembrolizumab Dose Optimisation in Solid Tumours With CURATE.AI Platform and Sequential ctDNA Measurements	Treatment decision	Multiple	UNKNOWN	CURATE.AI - a small data, AI-derived technology platform - allows personalised guidance of an individual's dose modulations based only on that individual's data. Additionally, CURATE.AI is mechanism-independent, and dynamically adapts to changes experienced by the subject, providing dynamic dose optimisation throughout the duration of the subject's treatment. This study aims to demonstrate the fe…	DEVICE: CURATE.AI|DRUG: Nivolumab, Pembrolizumab	Percentage of participants in whom we successfully apply CURATE.AI profile., CURATE.AI applicability: Percentage of participants in whom we successfully apply CURATE.AI profile. Based on percentages, outcomes will be classified as Green (\>70%) / Yellow (10-70%) / Red (\<10%). A decision on whether we "successfully apply" the CURATE.AI profile requires expert judgement and cannot be made based on…	Patient adherence, Percentage of participants who always adhered to the prescribed dose whenever they took their medication, as measured by the standardised pharmacovigilance protocol. Based on percentages, outcomes will be classified as Green (\>90%) / Yellow (10-90%) / Red (\<10%)., Up to 12 months|Timely delivery of CURATE.AI recommendations to the clinician, Percentage of CURATE.AI recommenda…	PHASE1|PHASE2	10	INTERVENTIONAL	Allocation: NA|Intervention Model: SINGLE_GROUP|Masking: NONE|Primary Purpose: TREATMENT	Singapore
NCT04359355	Computer-aided Detection of Colorectal Polyps	Diagnosis	Colon cancer	UNKNOWN	In this observational pilot study, we assess the diagnostic performance of an artificial intelligence sytem for automated detection of colorectal polyps.	DEVICE: Artificial Intelligence System for Detection of colorectal polyps	Feasibility to use the AI System in vivo during colonoscopy, As a Primary outcome, whether the AI System is capable of detecting colorectal polyps in vivo during colonoscopy, 4 month	Diagnostic Performance of the AI System for detecting colorectal polyps, As a secondary outcome, we assess the diagnostic Performance of the AI System for detecing colorectal Polyp in real time, 4 month		40	OBSERVATIONAL	Observational Model: |Time Perspective: p	Germany
NCT06976333	Tumor-Infiltrating Lymphocytes in Endometrial Cancer	Biomarker	Endometrial cancer	COMPLETED	Endometrial cancer (EC) is a leading cancer among women globally. The tumor microenvironment in EC is characterized by complex interactions between cancer cells and immune components. Among these proteins, CD133, WNT-1, and mTOR have emerged as key molecular markers with potential prognostic and therapeutic implications in EC. Understanding the association between these molecular alterations and …	DIAGNOSTIC_TEST: Tumor-infliltrating lymphocyte (TIL) percentage|DIAGNOSTIC_TEST: Grey level co-occurrence matrix (GLCM)|DIAGNOSTIC_TEST: Fractal dimension (FD)	TIL percentage [%], TIL percentage is the area occupied by lymphocytes divided by the cancer area, expressed as a percentage \[%\], up to 6 months|GLCM M1 (Ã—10â¶), GLCM is a second-order statistical method for texture feature extraction. Structured images typically contain numerous pixel pairs with co-occurring low- and high-intensity values. After GLCM calculation, different weights were appli…			52	OBSERVATIONAL	Observational Model: |Time Perspective: p	Poland
NCT04967352	Predicting Chronic Pain Following Breast Surgery	Biomarker	Breast cancer	UNKNOWN	Breast surgery, which includes mastectomy, breast reconstructive surgery, or lumpectomies with sentinel node biopsies, may lead to the development of chronic pain and long-term opioid use. In the era of an opioid crisis, it is important to risk-stratify this surgical population for risk of these outcomes in an effort to personalize pain management. The opioid epidemic in the United States resulte…		Persistent opioid use after 90 days, continual use of opioids after 90 days following surgery, 90 days|Persistent pain after 90 days, persistent surgical pain after 90 days following surgery, 90 days	Persistent opioid use after 30 days, continual use of opioids 30 days after surgery, 30 days|Persistent pain after 30 days, persistent surgical pain after 30 days following surgery, 30 days|Persistent opioid use after 6 months, continual use of opioids 6 months after surgery, 6 months|Persistent pain after 6 months, persistent surgical pain after 6 months following surgery, 6 months|Acute opioid …		500	OBSERVATIONAL	Observational Model: |Time Perspective: p	USA
NCT05789901	The MARVIN Chatbots to Provide Information for Different Health Conditions	Supportive care	Multiple	RECRUITING	This research is a continuation of a usability study with the MARVIN chatbot. The investigators aim to adapt the MARVIN chatbot to open it to other health domains (e.g. breast cancer) and populations (e.g. pharmacists). Therefore, this protocol constitutes a master research protocol that will englobe different research projects with individual chatbots. The investigators adopt an adaptive platfor…	OTHER: MARVIN|OTHER: MARVIN-Pharma|OTHER: MARVINA|OTHER: MARVIN-CHAMP	Usability Metric for User eXperience (UMUX-Lite), The UMUX-Lite is a 2-item questionnaire, answered on a 7-point Likert scale (1 = strongly disagree to 5 = strongly agree), that was deemed appropriate for evaluating medical technology. The items ask whether the chatbot meets the user's needs and the user's perceived ease of use. Scores range from 0 to 100, with more than 68 being considered high …		NA	400	INTERVENTIONAL	Allocation: NON_RANDOMIZED|Intervention Model: PARALLEL|Masking: NONE|Primary Purpose: OTHER	Canada
NCT06608420	Precision Medicine for L/GCMN and Melanoma 1	Biomarker	Skin cancer	RECRUITING	The primary objective of this study is to create a highly multidimensional and multicentric database for melanoma that encompasses cohorts of children, adolescent and young adults. This database will be used to perform survival analysis and evaluate sentinel lymph node (SLNB) positivity in CAYA. The secondary objectives to be met are the following: * Adaptation and optimization of algorithms: wor…	OTHER: Gradient Boosting Survival Analysis (GBSA),|OTHER: Concordance index	Patient prognosis curves, The main outcome of the study will be to obtain prognosis indicators, mainly survival curves and sentinel lymph node (SLNB) positivity, by training artificial intelligence-based models using tabular clinical data in children, adolescents and young adults (CAYA)., 24 months			6000	OBSERVATIONAL	Observational Model: |Time Perspective: p	Spain
NCT06889883	Development and Validation of a Blood Test for Early Diagnosis of Colorectal Cancer	Diagnosis	Colon cancer	RECRUITING	This is a prospective, multicenter, case-control study. The aim is to develop an optimized algorithm by combining the levels of molecular markers in plasma together with risk factors for developing colorectal cancer and clinical data of patients diagnosed with CRC or AA and healthy individuals.		Clinical Validation, To clinically validate the diagnostic capability of the algorithm for early detection of CRC and AA that combines molecular markers and risk factors, 36 months			510	OBSERVATIONAL	Observational Model: |Time Perspective: p	Spain
NCT03904667	Application of Watson for Oncology in Hepatocellular Carcinoma Surgery	Treatment decision	Liver cancer	UNKNOWN	The aim of this study was to evaluate the surgical decisions of Watson artificial intelligence in patients with hepatocellular carcinoma.	OTHER: Watson on oncology surgery decision evaluation	Operative outcomes, Operative outcomes such as operative time, estimated blood loss and blood transfusion were recorded., intraoperative	Postoperative survival, Survival after hepatectomy, 3 years		150	OBSERVATIONAL	Observational Model: |Time Perspective: p	China
NCT06713122	Effects of Symptom Management Education With Mobile Application in Gynecological Cancer Patients Receiving Chemotherapy	Supportive care	Gynecologic cancer	ENROLLING_BY_INVITATION	Gynaecological cancers, which have an important place among the cancers seen both in the world and in our country. Chemotherapy, which is one of the most commonly used and basic methods in cancer treatment, causes many physical and psychological side effects while treating the disease. It is very important to identify the symptoms experienced, evaluate, control and provide professional health gui…	BEHAVIORAL: Ä°ntervention Group- Group receiving Symptom Management Training with Mobile Application	Supportive Care Needs, Supportive Care Needs Scale:Each question in the scale is numbered from 1 to 5 and 1 point corresponds to 'I did not experience this situation' and 5 points correspond to 'I needed a lot of support', Evaluation test: will be performed after the first cycle of chemotherapy treatment and after the 3rd and 5th cycles (each cycle is 28 days)|Symptom Severity, Edmonton Symptom D…		NA	70	INTERVENTIONAL	Allocation: RANDOMIZED|Intervention Model: PARALLEL|Masking: SINGLE (PARTICIPANT)|Primary Purpose: SUPPORTIVE_CARE	Turkey
NCT06116344	Improving Prostate Lesion Classification and Development of a PI-RADS 3 Classifier	Biomarker	Prostate cancer	COMPLETED	The investigators propose an AI methodology combining machine learning, histological results and expert image interpretation for the development of a PI-RADS 3 classifier.		Normalized Quantitative Signal - Intensity - Measurements with Region of Interest drawn in specific T2-weighted axial MRI Images, Regions of interest for quantitative signal intensity measurements will be drawn in various prostate lesions, the size of the region of interest will depend on the target structure. Image analysis will be performed on a PACS workstation. Signal intensity will be measur…			173	OBSERVATIONAL	Observational Model: |Time Perspective: p	Germany
NCT05126173	DERM US and EU Validation Study	Diagnosis	Skin cancer	COMPLETED	This study aims establish the effectiveness of Image Analysing Algorithm (DERM) to identify melanoma, Squamous Cell Carcinoma (SCC) and Basal Cell Carcinoma (BCC) when used to analyse dermoscopic images of skin lesions within the US and European population.	DEVICE: Deep Ensemble for the Recognition of Malignancy (DERM)	Sensitivity of DERM to detect "Malignant conditions", Sensitivity of DERM to detect Melanoma, SCC and BCC combined, Through study completion, on average of 1 day|Specificity of DERM to detect Malignant conditions., Specificity of DERM to detect Melanoma, SCC and BCC combined, Through study completion, on average of 1 day	Sensitivity of DERM to detect Melanoma, Sensitivity of DERM to detect Melanoma, Through study completion, on average of 1 day|Specificity of DERM to detect Melanoma, Specificity of DERM to detect Melanoma, Through study completion, on average of 1 day|Sensitivity of DERM to detect Squamous Cell Carcinoma, Sensitivity of DERM to correctly classify SCC, Through study completion, on average of 1 day…		1111	OBSERVATIONAL	Observational Model: |Time Perspective: p	USA
NCT06708910	AI-based PCR Assessment/Prediction in HER2-Positive BC Using PET/MRI	Biomarker	Breast cancer	NOT_YET_RECRUITING	Goal of the observational study: Based on PET/MRI data it is possible to differentiate between complete and incomplete pathological remission after neoadjuvant systemic therapy in HER2-positive breast cancer patients. The main question it aims to answer are: Primary endpoint: 1) Sensitivity and specificity as co-primary endpoints for identification of HER2-positive breast carcinoma with complete …		Response assessment Primary EP, Sensitivity and specificity as co-primary endpoints for identification of HER2-positive breast carcinoma with complete pathologic remission (pCR; yT0 yN0) using 18F-FDG PET/MRI, From enrollment to the end of treatment at 15 weeks	Response assessment 1, Accuracy for the identification of patients with HER2-positive breast carcinoma with complete pathologic remission (pCR; yT0 yN0) using 18F-FDG PET/MRI, From enrollment to the end of treatment at 15 weeks|Response assessment 2, Sensitivity, specificity, and accuracy for the identification of patients with HER2-positive breast carcinoma with complete pathologic remission (pC…		460	OBSERVATIONAL	Observational Model: |Time Perspective: p	Germany
NCT04889729	GENOMED4ALL: Improving MDS Classification and Prognosis by AI	Biomarker	MDS	UNKNOWN	Myelodysplastic syndromes (MDS) typically occur in elderly people. Current disese classifcation system and prognostic scores (International Prognostic Scoring System, IPSS) present limitations and in most cases fail to capture reliable prognostic information at individual level. Study of MDS has been rapidly transformed by genome characterization and there is increasing evidence that mutation scr…		Improving MDS classification, To improve classification of MDS by integrating clinical and hematological information with genomic features. To address this issue, different methods of statistical learning (Dirichlet processes (DP), Bayesian networks (BN)) and machine learning (deep learning physics informed neural network, constrained regression and deep models) will be compared in order to defin…			13284	OBSERVATIONAL	Observational Model: |Time Perspective: p	Italy
NCT05193656	Bladder Cancer Detection Using Convolutional Neural Networks	Diagnosis	Bladder cancer	RECRUITING	The investigators aim to experiment and implement various deep learning architectures to achieve human-level accuracy in Computer-aided diagnosis (CAD) systems. In particular, the investigators are interested in detecting bladder tumors from CT urography scans and cystoscopies of the bladder in this project.	DIAGNOSTIC_TEST: Al_bladder	Comparing standard technique to Machine Learning, The accuracy of Machine learning to detect bladder cancer compared to standard cystoscopy, 5 years	Detecting accuracy of subtypes of bladder cancer, The abelity of Machine Learning to identify high grad bladder cancer from low grad bladder cancer, 5 years		5000	OBSERVATIONAL	Observational Model: |Time Perspective: p	Denmark
NCT05990634	LifeChamps Feasibility Study	Supportive care	Skin cancer	UNKNOWN	The purpose of this study is to collect data from various sources (PROM / PREM, sensors, journal data) to train AI based models in the LifeChamps digital platform in a pre-pilot, as well as partly implement a pilot/feasibility study to examine the applicability of the digital technology developed in LifeChamps, as well as the usability for patients (cancer survivors) and health care professionals	DEVICE: LifeChamps Platform	Analytical models, The collected data will be used to train and test the analytical models. For example, the initial data from sensors will be refined, further, with statistical, spectral and supervised learning analyses to identify and extract possible patterns (e.g., activities of daily living) inside their signals. Sensor, EHR and PROM data will be all analysed together through exploratory alg…	QoL assessment, Quality of life assessment as measured by LASA via 0-10 Likert scales, with 10 being the best., 3 to 6 Months|Fear of Cancer Recurrency (FCRI), PROM assesment of the FCRI Short Form 9-item questionnaire (Simard, S; Savard, J; 2015), 3 to 6 Months|Sun Exposure and Protection Index (SEPI), Assessment as measured by SEPI via 0-4 point Likert scales., 3 to 6 Months	NA	20	INTERVENTIONAL	Allocation: NA|Intervention Model: SINGLE_GROUP|Masking: NONE|Primary Purpose: SUPPORTIVE_CARE	Sweden
NCT05968157	MIRAI-MRI: Comparing Screening MRI for Patients at High Risk for Breast Cancer Identified by Mirai and Tyrer-Cuzick	Biomarker	Breast cancer	RECRUITING	Accurate risk assessment is essential for the success of population screening programs and early detection efforts in breast cancer. Mirai is a new deep learning model based on full resolution mammograms. Mirai is a mammography-based deep learning model designed to predict risk at multiple timepoints, leverage potentially missing risk factor information, and produce predictions that are consisten…	DIAGNOSTIC_TEST: Breast MRI|DEVICE: MIRAI	CDR Mirai Assessment versus CDR Traditional High Risk Screening, Cancer detection rate from breast MRI following Mirai assessment of high risk on a screening mammogram performed less than 1 year ago and compared with established CDR in traditional high risk screening., 1.5 years (duration of patient recruitment and outcome data collection)	Cancer development within study population versus general population of average risk women, On subsequent follow-up with standard of care, assessment of what percentage of the study population develops breast cancer as compared to the general population of women at average risk of breast cancer., 1.5 years (duration of patient recruitment and outcome data collection)	NA	200	INTERVENTIONAL	Allocation: NON_RANDOMIZED|Intervention Model: PARALLEL|Masking: NONE|Primary Purpose: SCREENING	USA
NCT04354675	Effectiveness of AI Genetic Counseling Program vs In-person Genetic Counseling in Breast Cancer	Supportive care	Breast cancer	ACTIVE_NOT_RECRUITING	The purpose of this study is to help better understand the uptake and impact of genetic testing for women diagnosed with breast cancer who do not meet National Comprehensive Cancer Network (NCCN) criteria for genetic testing. By doing so, the research team will gain a better understanding of the clinical implications for offering genetic testing for all patients recently diagnosed with breast can…	GENETIC: Automated program (ChatBot)|GENETIC: Genetics counselor|OTHER: BCGCKQ Survey|OTHER: Satisfaction Survey|DEVICE: Genetic testing	Percent of participants who took up genetic testing after not meeting NCCN guidelines for genetic testing, Up-take of testing for those who do not meet NCCN guidelines for genetic testing, 2 years|Mean overall patient satisfaction with decision about genetic testing: survey, Mean overall patient satisfaction with decision about genetic testing as assessed by survey. The survey is a previously val…	Percentage of overall cohort with mutation, Mutation rate as described by percentage of overall cohort with mutation. Groups will be compared with Chi-square test or Fisher's exact test, 2 years|Number of patients who decline genetic testing, Number of patients who decline genetic testing. Groups will be compared with Chi-square test or Fisher's exact test, 2 years|Frequencies of most common reas…	NA	35	INTERVENTIONAL	Allocation: RANDOMIZED|Intervention Model: PARALLEL|Masking: NONE|Primary Purpose: SCREENING	USA
NCT06862414	Application and Validation of a Smartphone-based Deep Learning System for Oral Potentially Malignant Disorders and Oral Cancer Screening	Diagnosis	Head and neck cancer	NOT_YET_RECRUITING	The goal of this clinical trial is to learn if smartphone-based deep learning system works to accurately detect oral potentially malignant disorders and oral cancer in adults. It will also learn about if it is as effective as assessments conducted by dentists and non-certified health provider. We expect that the deep learning system will have higher sensitivity in detecting oral potentially malig…	DEVICE: Smartphone-based deep learning system	Effectiveness and accuracy, The primary outcome is the sensitivity and specificity for the three referral grades (green, yellow and red) by the deep learning system, dentists and non-certified health providers. The area under the curve (AUC) for each receiver operating characteristic (ROC) curve will also be calculated., Within 6 months	Questionnaire, The secondary outcome is subjects' feedback of comfortability during exam evaluated by the visual analog scale (VAS) (a score out of 10). The time needed for screening will also be recorded for the assessment of efficiency., Within 6 months	NA	954	INTERVENTIONAL	Allocation: RANDOMIZED|Intervention Model: PARALLEL|Masking: NONE|Primary Purpose: SCREENING	Taiwan
NCT04022512	Accuracy of Deep-learning Algorithm for Detection and Risk Stratification of Lung Nodules	Diagnosis + Biomarker	Lung cancer	COMPLETED	Osteosarcoma is regarded as most common malignant bone tumor in children and adolescents. Approximately 15% to 20% of patients with osteosarcoma present with detectable metastatic disease, and the majority of whom (85%) have pulmonary lesions as the sole site of metastasis. Previous studies have shown that the overall survival rate among patients with localized osteosarcoma without metastatic dis…	RADIATION: computed tomography	accuracy, proportion of true results(both true positives and true negatives) among whole instances, 3 years|sensitivity, true positive rate in percentage(%) derived by ROC analysis, 3 years|specificity, true negative rate in percentage (%) derived by ROC analysis, 3 years|area under curve (AUC), area under ROC curve in percentage (%), 3 years	average number of false positives per scan (FPs/scan), FPs/scan in number (N) based on free-response receiver operating characteristic (FROC) analysis, 3 years|competition performance metric (CPM), Competitive performance metric (CPM) is a criterion used for CAD system evaluation. Based on FROC paradigm, CPM score is computed as an average sensitivity at seven predefined average false positive ra…		100	OBSERVATIONAL	Observational Model: |Time Perspective: p	Hong Kong
NCT06340945	The Outcomes of Ultrasound-guided Thermal Ablation for Benign Thyroid Nodules	Treatment decision	Head and neck cancer	RECRUITING	1. To evaluate the clinical outcomes of ultrasound-guided thermal ablationfor the treatment of benign thyroid nodules; 2. To develop and validate a artificial intelligence model to predict the outcomes of ultrasound-guided thermal ablation in the treatment of benign thyroid nodules	PROCEDURE: ultrasound-guided thermal ablation	volume reduction rate, The volume reduction rate (VRR)was calculated by the equations: VRR=(\[initial volume-final volume\] Ã— 100)/initial volume, through study completion, an average of 6 months|rate of nodule regrowth, Regrowth was defined as â‰¥50% volume increase compared to the previously recorded smallest volume during the follow-up, through study completion, an average of 1 months	rate of complications, complications after ablation, 1 week|cosmetic score, The cosmetic score was assessed by a physician (1, no palpable mass; 2, no cosmetic problem but palpable mass; 3, a cosmetic problem on swallowing only; and 4, a readily detected cosmetic problem), through study completion, an average of 6 months|symptom score, The symptom score was self-measured by patients using a 10-cm…	NA	1500	INTERVENTIONAL	Allocation: NA|Intervention Model: SEQUENTIAL|Masking: NONE|Primary Purpose: TREATMENT	China
NCT06604689	AI-guided Prognostication and Cranial Radiotherapy Optimization in EGFR-TKI-treated Non-small Cell Lung Cancer Patients With Baseline Brain Metastases	Biomarker + treatment decision	Lung cancer	RECRUITING	The goal of this observational study is to extract the imaging features of brain lesions and primary lung lesions in NSCLC patients with brain metastases by deep learning, as well as common clinicopathological parameters, which are used to construct a multimode model that can accurately predict the treatment efficacy and survival of the third-generation EGFR-TKI treatment, and to use the model to…	DRUG: third-generation EGFR TKIs (Almonertinib/Furmonertinib/Osimertinib)	Progression-Free Survival (PFS), The time from the start of EGFR-TKI treatment until the documentation of disease progression or death from any cause, assessed according to the RECIST 1.1 criteria. Patients who are still alive at the time of analysis will have their last contact date used as the cutoff date., 1 year	Intracranial Objective Response Rate (iORR), The percentage of participants in the analysis population whose brain lesions achieve CR or PR, assessed according to the modified RECIST 1.1 criteria., 1 year|Intracranial Progression-Free Survival (iPFS), The time from the start of EGFR-TKI treatment until the documentation of intracranial disease progression or death from any cause. If the patients …		800	OBSERVATIONAL	Observational Model: |Time Perspective: p	China
NCT06626087	A Prototype AI Algorithm Versus Liver Imaging Reporting and Data System (LI-RADS) Criteria in Diagnosing HCC on CT	Diagnosis	Liver cancer	RECRUITING	This study aims to prospective validate this AI algorithm in comparison with the current standard of radiological reporting in a randomized manner in the at-risk population undergoing triphasic contrast CT. This research project is totally independent and separated from the actual clinical reporting of the CT scan by the duty radiologist. The primary study outcome is to compare the diagnostic per…	DIAGNOSTIC_TEST: Prototype artificial intelligence algorithm|DIAGNOSTIC_TEST: LI-RADS	Diagnostic accuracy for HCC, Number of participants diagnosed with HCC using a composite clinical reference standard. A lesion will be considered positive for HCC based on histology (biopsy, surgical resection or explant) or achieving LR-5 criteria in subsequent imaging. A lesion will be considered negative for HCC if it demonstrated stability at imaging for at least 12 months, unequivocal sponta…	Other diagnostic performance parameters for HCC, Number of participants diagnosed with HCC using a composite clinical reference standard. A lesion will be considered positive for HCC based on histology (biopsy, surgical resection or explant) or achieving LR-5 criteria in subsequent imaging. A lesion will be considered negative for HCC if it demonstrated stability at imaging for at least 12 months…	NA	250	INTERVENTIONAL	Allocation: RANDOMIZED|Intervention Model: PARALLEL|Masking: SINGLE (INVESTIGATOR)|Primary Purpose: DIAGNOSTIC	Hong Kong
NCT06516133	Online Adaptive Radiotherapy for Nasopharyngeal Carcinoma	Treatment decision	Head and neck cancer	RECRUITING	In this multicenter, prospective, randomized, controlled, non-inferiority Phase III clinical trial, treatment-naÃ¯ve patients with nasopharyngeal carcinoma (NPC) without metastasis will be enrolled for curative radiotherapy. The participants will be randomly assigned to two groups. The experimental group will receive online adaptive radiotherapy (ART) during the radiotherapy process, with a small…	RADIATION: Intensity modulated radiation therapy (IMRT) with conventional planning target volume (PTV) margin and without online adaptive radiotherapy|DRUG: Chemotherapy|RADIATION: Intensity modulated radiation therapy (IMRT) with smaller planning target volume (PTV) margin and online adaptive radiotherapy|DRUG: Chemotherapy	Locoregional recurrence-free survival, locoregional progression free survival, 3-year	Overall survival, overall survival, 3-year|Distant metastasis free survival, Distant metastasis free survival, 3-year|Rate of acute radiation-induced events according to Common Terminology Criteria for Adverse Events (CTCAE 5.0), Acute radiation-induced events. The minimum and maximum values are 0 and 5 respectively. The higher scores mean a worse outcome., 3 months|Rate of late radiation-induced…	PHASE3	494	INTERVENTIONAL	Allocation: RANDOMIZED|Intervention Model: PARALLEL|Masking: NONE|Primary Purpose: TREATMENT	China
NCT06498674	Clinical Application of AI-assisted Ultrasound Technology in the Preoperative Evaluation of Thyroid Cancer	Biomarker	Head and neck cancer	RECRUITING	This study aims to explore the application of AI-assisted ultrasound technology in the preoperative assessment of thyroid cancer. Traditional ultrasound examination data from thyroid cancer patients will be collected, and AI systems will be utilized to detect and diagnose thyroid nodules and lymph nodes. In cases where there is disagreement between the two-dimensional ultrasound and AI system res…	DIAGNOSTIC_TEST: Supplementary Pathological Examination|OTHER: No Need for Supplementary Pathological Examination	Supplementary Pathological Examination, For patients who have completed traditional two-dimensional color ultrasound and AI-assisted ultrasound, record whether a supplementary pathological examination was conducted., One day after surgery|Change in Treatment Decision, For patients who have completed traditional two-dimensional color ultrasound, AI-assisted ultrasound, and undergone supplementary …	Traditional Two-Dimensional Color Ultrasound Findings, Record ultrasound image features such as number, size, morphology, echogenicity, margins, calcifications, and TI-RADS score of thyroid nodules and lymph nodes under traditional two-dimensional color ultrasound., Preoperative|AI-Assisted Ultrasound Interpretation Results, Record ultrasound image features such as number, size, morphology, echog…	NA	300	INTERVENTIONAL	Allocation: RANDOMIZED|Intervention Model: SINGLE_GROUP|Masking: NONE|Primary Purpose: DIAGNOSTIC	China
NCT06320717	AI Derived Biomarker to Select Neoadjuvant Treatment for Borderline Resectable Pancreatic Ductal Adenocarcinoma	Biomarker + treatment decision	Pancreatic cancer	RECRUITING	To collect samples and information from patients who will be undergoing standard of care neoadjuvant treatment with either FOLFIRINOX or Gemcitabine + Nab-paclitaxel. The information collected will be used to determine if there are any "biomarkers" in your blood or tumor tissue that, when compared to your response to the neoadjuvant treatment, could be used to choose the best treatment option for…	OTHER: Blood sample	Retrospective prediction of pCR in resectable patients, Pathologic response is based on the American College of Pathology Criteria. The AI classified treatment is based on the best representative slide analyzed by the Valar Labs AI algorithm for V-FFX (is Folfirinox recommended) and V-GNP (is GEM/NAB-Paclitaxel recommended, Up to 2 years|Retrospective prediction of pCR in borderline resectable pa…	Survival status, Medical chart will be reviewed for survival status, Up to 2 years|RECIST 1.1 response, Tumor response was determined by RECIST1.1, UP to 2 years		100	OBSERVATIONAL	Observational Model: |Time Perspective: p	USA
NCT06510127	An AI Model Predicts the Efficacy of Neoadjuvant Chemotherapy for Breast Cancer: a Multicenter, Bidirectional Cohort Study	Biomarker + treatment decision	Breast cancer	ENROLLING_BY_INVITATION	Neoadjuvant chemotherapy is an important part of the systematic treatment of breast cancer, and it is of great clinical significance to predict the efficacy of neoadjuvant chemotherapy in early stage. The emergence of multi-modal artificial intelligence model has brought new ideas for it. However, the limited ability of artificial intelligence to integrate multi-modal data, the lack of multi-moda…		Predictive ability of the model for pCR after neoadjuvant chemotherapy in breast cancer patients, receiver operating characteristic curve (ROC curve) were used to evaluate the predictive efficiency of the model, 1 year	Predictive ability of the model for DFS after neoadjuvant chemotherapy in breast cancer patients, receiver operating characteristic curve (ROC curve) were used to evaluate the predictive efficiency of the model, 1 year		840	OBSERVATIONAL	Observational Model: |Time Perspective: p	China
NCT06415201	Interactive AI-based Mental Health Service for the Patients With Cancer	Supportive care	Multiple	RECRUITING	The aims of this study are developments of mental health care services for cancer patients based on interactive artificial intelligence. To do these things, survey of unmet medical needs and data collection of clinical interviews will be done, and newly developed assessment and intervention scenarios will be simulated to cancer patients group.	OTHER: Interactive Artificial Intelligence	Distress, Distress Thermometer, baseline|Quality of life measurement, The world health organization quality of life (WHOQOL), baseline|Stress, Perceived Stress Scale (PSS-10), baseline|Self-esteem, Korean version of Rosenberg Self-Esteem Scale (K-RES), baseline|Acceptance of Disability, Acceptance of Disability Scale, baseline|Pain measurement, PBPI (Pain belief \& Perception inventory), baseline…			260	OBSERVATIONAL	Observational Model: |Time Perspective: p	Korea
NCT05537922	I3LUNG: Integrative Science, Intelligent Data Platform for Individualized LUNG Cancer Care With Immunotherapy	Treatment decision	Lung cancer	RECRUITING	I3LUNG is an international project aiming to develop a medical device to predict immunotherapy efficacy for NSCLC patients using the integration of multisource data (real word and multi-omics data). This objective will be reached through a retrospective - setting up a transnational platform of available data from 2000 patients - and a prospective - multi-omics prospective data collection in 200 N…		Response Rate, Prediction of response to immune checkpoint inhibitors in NSCLC, 8 weeks (i.e. first radiological evaluation)	PFS, Progression Free Survival in NSCLC treated with immune checkpoint inhibitors, From date of enrollment until the date of first documented progression or date of death from any cause, whichever came first, assessed up to 120 months|OS, Overall Survival in NSCLC treated with immune checkpoint inhibitors, From date of enrollment until the date of death from any cause, assessed up to 120 months		2200	OBSERVATIONAL	Observational Model: |Time Perspective: p	Greece+Spain
NCT04607083	Impact of Computer-aided Optical Diagnosis (CAD) in Predicting Histology of Diminutive Rectosigmoid Polyps: a Multicenter Prospective Trial (ABC Study).	Biomarker	Rectal cancer	COMPLETED	Recently, a CNN-based artificial intelligence (AI) system for polyp characterization has been developed by Fujifilm Co., Tokyo, Japan. It works in conjunction with BLI system. In the present study we prospectively evaluate whether the evaluation of the endoscopist combined with the CAD system output achieve \> 90% accuracy in characterization (i.e. as adenomas or non-adenomas) of diminutive recto…	DIAGNOSTIC_TEST: Polyp carachterization by combing endoscopist evaluation and Ai output	Agreement of combined prediction with PIVI I statement, To prospectively evaluate whether the evaluation of the endoscopist combined with the CAD system output achieve \> 90% accuracy in characterization (i.e. as adenomas or non-adenomas) of diminutive rectosigmoid polyps (i.e. PIVI I threshold) having histopathology as reference standard., 6 months	Endoscopist prediction, to calculate the performance measures (sensitivity, specificity, positive and negative predictive value) of the endoscopist alone in characterizing diminutive rectosigmoid polyps, 6 months|Ai prediction, - to calculate the performance measures (sensitivity, specificity, positive and negative predictive value) of the AI system alone in characterizing diminutive rectosigmoid…		1134	OBSERVATIONAL	Observational Model: |Time Perspective: p	Italy
NCT04605822	Melanoma Detection in Switzerland With VECTRA	Diagnosis	Skin cancer	COMPLETED	This study is to compare 2D- and 3D-imaging and routine clinical care in early melanoma detection in a prospective large-scale real-world data set.	DEVICE: 3D imaging Total Body Photography VectraÂ® WB360|DEVICE: 2D imaging FotoFinder ATBMÂ® Master imaging system|DEVICE: Smartphone application (SkinVisionÂ®)|OTHER: Standard-of-care clinical assessment of the skin	Analyses of histopathology reports of all excised suspectable lesions, The primary outcome, the sensitivity of human and artificial intelligence in detecting melanoma, will be measured at every study visit in case of a suspected melanoma by analysing histopathology reports of all excised suspectable lesions. The diagnosis of melanoma will be confirmed by histology. The biopsied pigmented skin les…	Change in Distress thermometer (Patient-reported outcome), Distress thermometer on a scale from 0-10 to address psychological distress: German version of the NCCN Distress Thermometer is used with Problem List (PL) as the screening tool for self-reported psychosocial distress, and to identify the causes of expressed distress., up to 24 months|Change in FACIT G7 Functional Assessment of Cancer The…		455	OBSERVATIONAL	Observational Model: |Time Perspective: p	Switzerland
NCT07045207	Evaluating AI and Human Expert Decisions in Colorectal Cancer	Treatment decision	Colon cancer	NOT_YET_RECRUITING	The goal of this observational study is to evaluate the decision-making consistency between large language models (LLMs) and expert multidisciplinary teams (MDTs) in adult patients diagnosed with colorectal cancer who underwent MDT consultation between January 2023 and December 2024. The main questions it aims to answer are: How consistent are the treatment decisions generated by LLMs compared to…	OTHER: LLM-MDT	Agreement Between AI-Generated and MDT Treatment Decisions, Description: The primary outcome is the consistency between treatment recommendations generated by large language models (LLMs) and those made by expert multidisciplinary teams (MDTs) for colorectal cancer cases. Consistency will be quantified using Cohen's Kappa coefficient. Higher Kappa values indicate stronger agreement, January 1, 20…	Comparison of Agreement Across Different AI Models, Description: To compare the consistency of treatment decisions generated by different large language models (e.g., ChatGPT, DeepSeek, Baichuan, Qwen) with expert MDT decisions using Cohen's Kappa and chi-squared tests. This outcome assesses whether performance varies across AI models., January 1, 2023 to December 31, 2024|Output Stability of AI …		1500	OBSERVATIONAL	Observational Model: |Time Perspective: p	China
NCT04325815	CADDIE Trial - Computer Aided Diagnosis and Detection for Intelligent Endoscopy	Diagnosis	Colon cancer	COMPLETED	Background: Colonoscopy is accepted to be the gold standard for screening of colorectal cancer (CRC). Most CRCs develop from adenomatous polyps, with colonoscopy accepted to be the gold standard for screening of CRC. An endoscopist's ability to detect polyps is assessed in the form of an Adenoma Detection Rate (ADR). Each 1.0% increase in ADR is associated with a 3.0% decrease in the risk of the …	DEVICE: CADDIE- Computer Aided (AI) Device used in Endoscopy	To Evaluate Whether Using the CADDIE System Improves Endoscopist Detection of Adenomas During Colonoscopy., The difference in endoscopist ADR between the intervention (CADDIE system) and non-intervention arm., 30 days	Evaluate the Difference in Number of Adenomas Detected Per Colonoscopy Between Intervention and Non-intervention Arm, Compare the difference in the number of adenomas detected per colonoscopy between the intervention and non-intervention arm, 30 days|To Determine Whether the CADDIE Artificial Intelligence System Improves Endoscopic Detection of All Polyps During Colonoscopy, Polyp Detection Rate …		739	OBSERVATIONAL	Observational Model: |Time Perspective: p	UK
NCT05550961	APOLLO 11, Consortium of Italian Centers Involved in Treatment of Patients With Lung Cancer Treated With Innovative Therapies: Real World Data and Translational Reaserch	Treatment decision	Lung cancer	RECRUITING	APOLLO 11 main aim is to build a strong Italian long-lasting lung cancer network (in around 48 Italian centres) on real world data and translational research by creating a decentralized long-term national database (settle locally in each centre) and a "virtual" multilevel biobank in each centre. Besides, APOLLO 11 will take advantage of the translational research joint effort with the credo "unit…		Response Rate, Prediction of response to innovative therapies in NSCLC patients, About 8 weeks (first radiological evaluation)|Progression-Free Survival, Prediction of Progression-Free Survival in NSCLC patients treated with innovative therapies, From data of enrollment until the date of first documented progression or date of death from any cause, whichever come first, assessed up to 120 months|…			1200	OBSERVATIONAL	Observational Model: |Time Perspective: p	Italy
NCT06266026	ThermoBreast - Non-contact Breast Cancer Imaging Using AI-enhanced Thermography.	Diagnosis	Breast cancer	RECRUITING	Breast cancer is one of the most worrisome health concerns facing women. Early detection and active patient monitoring are crucial to survival. The chances of a cure are high when detected and treated in the early stages. Standard breast cancer diagnostic methods such as mammography, ultrasound, and MRI have limitations such as ionizing radiation, high false-positive rates, and/or high expenses. …	DIAGNOSTIC_TEST: ThermoBreast - AI-based evaluation of dynamic breast thermography imaging	Sensitivity (true-positive rate), As our primary outcome we will use true-positive ThermoBreast results, i.e. detected invasive breast cancer by ThermoBreast (=index test) compared to histopathologically confirmed invasive breast cancer during routine breast cancer screening/imaging (=reference test). We will report this outcome as the true-positive rate (=TPR, rate of patients with non-detected …	Cancer detection rate, To evaluate the invasive breast cancer detection rate per 1000 women screened of ThermoBreast and compare it with other standard breast cancer screening and diagnostic modalities (ultrasound, mammography, MRI), up to 2 years of follow-up|Detection rate of ductal carcinoma in situ (DCIS), Number of women with ThermoBreast screening-detected ductal carcinoma in situ (if the p…	NA	28000	INTERVENTIONAL	Allocation: NA|Intervention Model: SINGLE_GROUP|Masking: DOUBLE (PARTICIPANT, CARE_PROVIDER)|Primary Purpose: DIAGNOSTIC	Germany
NCT03621462	Elucid Labs AIDAâ„¢ - Labelled Image Acquisition Protocol	Diagnosis	Skin cancer	UNKNOWN	Diagnosis of melanoma involves physical examination of the lesion with many dermatologists adjunctively employing dermoscopes. The rate of misdiagnosis of melanoma remains significant, along with a high rate of referral to biopsy. Elucid Labs (Waterloo, Ontario) has developed a novel handheld, digital dermoscope with accompanying visualization and analysis software - the Artificial Intelligence D…	DEVICE: Artificial Intelligence Dermatology Assistant (AIDAâ„¢)	Sensitivity of in-clinic dermatologist diagnosis using AIDAâ„¢ compared to standard dermoscopy and physical examination alone, The investigator will review the standard dermoscopy image for the lesion, score it according to the ABCD rule, and state their diagnosis (malignant, dysplastic, or benign) and their diagnostic confidence using a visual analog scale. Subsequently, the investigator will re…		NA	4000	INTERVENTIONAL	Allocation: NA|Intervention Model: SINGLE_GROUP|Masking: NONE|Primary Purpose: DIAGNOSTIC	Canada
NCT06747299	The Value of Artificial Intelligence-based 18F-FDG PET/CT in Diferential Diagnosis, Efficacy Prediction and Prognosis Prediction of T-NK Cell Lymphoma: a Clinical Study	Diagnosis + Biomarker	Lymphoma	NOT_YET_RECRUITING	Based on the PET/CT imaging data of patients with T-NK cell lymphoma, machine learning and deep learning methods are used to extract imaging features, establish a T-NK cell lymphoma prediction model, and provide more scientific and accurate prognosis prediction for the clinic.		Evaluation the value of Artificial Intelligence-based 18F-FDG PET/CT of T-NK Cell Lymphoma, The Value of Artificial Intelligence-based 18F-FDG PET/CT in Diferential Diagnosis, Efficacy Prediction and Prognosis Prediction of T-NK Cell Lymphoma, Within 1 week of enrollment and after 3 months treatment	Progress free survival, Progress free survival, 3 years|Overall survival, Overall survival, 3 years		200	OBSERVATIONAL	Observational Model: |Time Perspective: p	China
NCT05943288	Safety and Efficacy of the Olympus CADe System in Real-time Colonoscopy	Diagnosis	Colon cancer	COMPLETED	This is a prospective, multicenter, randomized Trial to assess the safety and efficacy of the Olympus Endoscopy Computer-Aided Detection (CADe) system, OIP-1, in the detection of colorectal neoplasia's during real-time colonoscopy. The aim of this system is to improve physician performance in the detection of potential mucosal abnormalities during colonoscopy performed for primary Colorectal Canc…	DEVICE: OIP-1	Adenoma Detection Rate (ADR), Proportion of patients with at least one histologically confirmed adenoma (including advanced adenomas) or carcinoma in the CADe assisted colonoscopy (CADe+ arm) versus conventional colonoscopy without CAD (CADe- arm)., During procedure|Positive Predictive Value (PPV), Number of histologically confirmed polyps (i.e. adenomas, SSLs, or large (\>10mm) hyperplastic poly…	Adenoma Per Colonoscopy (APC), Number of histologically proven adenomas (including advanced adenomas) or carcinomas divided by the total number of colonoscopies, During procedure|Total Procedure Time, Time from procedure start (insertion of the colonoscope) until colon inspection during a typical withdrawal from cecum to rectosigmoid including any time needed for interventional procedures (biopsi…		850	OBSERVATIONAL	Observational Model: |Time Perspective: p	Spain
NCT06929338	xDRIVE in Metastatic Colorectal Cancer	Biomarker	Colon cancer	NOT_YET_RECRUITING	The study aims to evaluate the clinical utility of the xDRIVE functional precision medicine + artificial intelligence (AI) platform in predicting treatment response for metastatic colorectal cancer (mCRC). The primary objective is to assess xDRIVE's accuracy in forecasting clinical benefit from standard-of-care (SOC) therapies, with a target of â‰¥80% accuracy in 25 participants. Achieving this t…	DIAGNOSTIC_TEST: Functional precision medicine	Accurate prediction of clinical benefit (complete response, partial response or stable disease) to physician-selected treatment among among enrolled patients with mCRC, The primary objective is to determine the accuracy of clinical benefit prediction by xDRIVE testing in participants with advanced CRC who receive SOC therapies. Response to SOC therapy will be determined by RECIST guidelines, with…	Feasibility of returning xDRIVE functional precision medicine data in a clinically-actionable timeframe, The secondary objective is to determine the feasibility of using xDRIVE to provide treatment recommendation in a clinically-actionable timeframe. Feasibility will be demonstrated if treatment recommendations are returned within 4 weeks for at least 16 of 25 patients (64%), which is sufficient …		30	OBSERVATIONAL	Observational Model: |Time Perspective: p	First Ascent Biomedical Inc.(Not available)
NCT05450393	Data Collection of PillCamTM SB3 Capsule Endoscopy and Device-Assisted Enteroscopy Routine Care Procedures (GPS Study)	Biomarker	Colon cancer	WITHDRAWN	A prospective, multicenter, post-market, minimal risk, observational study designed to collect PillCamTM SB3 capsule endoscopy (CE) procedures and subsequent device-assisted enteroscopy (DAE) procedures data (double balloon enteroscopy (DBE), single balloon enteroscopy (SBE) and spiral enteroscopy (SE)) in medical centers in the United States (US).		Prospective collection of PillCamTM SB3 capsule endoscopy and DAE procedures data, Collection of GI pathologies data along with descriptive demographics data for research and development purposes., Up to 3 years from study approval			0	OBSERVATIONAL	Observational Model: |Time Perspective: p	Medtronic (Not available)
NCT05054907	Using Wearable Device to Improve Quality of Palliative Care	Supportive care	End stage cancer	UNKNOWN	This study is going to use wearable devices and smartphones to collect physical data from terminal patients and build a survival predicting model for terminal patients with machine learning. Investigators hypothesize that continuous physical data monitoring could offer a hint to better predictability in end-of-life care.		Area Under the Receiver Operating Characteristic curve (AUC-ROC) of the machine-learning model to predict survival using wearable device parameters and clinical assessment, Measured data from wearable device and regular assessment (including medical condition, laboratory data, symptom, functional assessment) will be integrated to build one machine-learning model to predict patients' death or surv…	Correlation between symptoms and wearable device parameters, The severity of symptoms will be recorded by symptoms assessment scale (SAS). Investigators will explore the correlation between the wearable device parameters and symptoms., From date of enrollment until the date of death, or assessed up to 26 weeks. Wearable device parameters are collected continuously. Symptoms assessed every week.|C…		75	OBSERVATIONAL	Observational Model: |Time Perspective: p	Taiwan
NCT06612281	Evaluation of Gixam's Performance in a FIT Negative Population	Diagnosis	Colon cancer	RECRUITING	In the United States, colorectal cancer ranks second to lung cancer as a cause of cancer death and is the third most commonly occurring cancer in both men and women. Colorectal cancer in most cases develops slowly over a period of years, starting with the growth of precancerous polyps on the colon or rectum wall. The slow development of colorectal cancer makes it possible to detect and prevent it…	DEVICE: colorectal cancer (CRC) screening|DIAGNOSTIC_TEST: colorectal cancer screening|PROCEDURE: Colonoscopy after bowel cleansing	Safety - number of device related adverse events and serious adverse events, Number of device related adverse events and serious adverse events, Through study completion, up to 30 days|Efficacy - Gixam's sensitivity and specificity, Gixam's sensitivity and specificity to predict the presence of colorectal adenoma or sessile serrated lesions (advances and non-advanced) / CRC in a FIT negative popu…		PHASE2	400	INTERVENTIONAL	Allocation: NA|Intervention Model: SINGLE_GROUP|Masking: NONE|Primary Purpose: SCREENING	USA
NCT05611151	Real-time Computer-Aided Detection of Colonic Adenomas With NEC WISE VISIONÂ® Endoscopy	Diagnosis	Colon cancer	COMPLETED	This is a prospective, multicenter, randomized study to evaluate the clinical performance of a novel CADe device, WISE VISIONÂ® Endoscopy System, in patients undergoing high-definition white light (HDWL) colonoscopy for screening or surveillance of colorectal Cancer (CRC). Eligible subjects who meet the study inclusion/exclusion criteria will be randomized in a 1:1 ratio to undergo colonoscopy : …	DIAGNOSTIC_TEST: Computer Aided Detection (CADe)	Adenomas per Colonoscopy (APC), Total number of histologically confirmed adenomas resected divided by the total number of colonoscopies., during the procedure/surgery		NA	830	INTERVENTIONAL	Allocation: RANDOMIZED|Intervention Model: PARALLEL|Masking: NONE|Primary Purpose: DIAGNOSTIC	Italy
NCT06663228	Rapid Histologic Assessment for Stereotactic Breast Biopsy: Enhancing Early Detection With Miniature Mass Spectrometry and AI	Diagnosis	Breast cancer	RECRUITING	Breast cancer is the leading cancer among Taiwanese women, and it is the second leading cause of cancer-related deaths in women. The five-year survival rate for early-stage breast cancer (Stage 0 to II) is over 90%, significantly better than the survival rates for Stage III and Stage IV breast cancer, which are approximately 70% and 25%, respectively. As a result, breast cancer screening and earl…	DIAGNOSTIC_TEST: MMS	breast cancer, PATHOLOGICAL DIAGNOSIS To prove the biopsy specimen to be malignant or benign., July 2024 to July 2025			100	OBSERVATIONAL	Observational Model: |Time Perspective: p	Taiwan
[truncated: 58 more rows]
